# Supplementary material for: Single-cell analysis reveals fibroblast heterogeneity and myeloid-derived adipocyte progenitors in murine skin wounds
Source: Nat Commun. 2019 Feb 8;10:650. doi: 10.1038/s41467-018-08247-x (PMC6368572; doi:10.1038/s41467-018-08247-x)
Supplement: Supplementary file 3 — Supplementary Data 1 [file 41467_2018_8247_MOESM3_ESM.xlsx]

## Sheet: Supplementary Data 1
Supplementary Data 1. Differentially expressed gene signatures of wound cells from day 12 post-wounding
Gene	P_val	Avg_logFC	Pct.1	Pct.2	P_val_adj	Cluster
Aebp1	0	0.476734	0.899	0.58	0	C1
Bgn	0	0.364571	0.989	0.82	0	C1
Cd63	0	0.451596	0.981	0.867	0	C1
Col12a1	0	0.664832	0.961	0.644	0	C1
Col1a1	0	0.60439	1	0.964	0	C1
Col1a2	0	0.485994	1	0.964	0	C1
Col3a1	0	0.517866	1	0.952	0	C1
Col5a1	0	0.587753	0.931	0.629	0	C1
Col5a2	0	0.480774	0.969	0.721	0	C1
Col6a1	0	0.508517	0.977	0.728	0	C1
Col6a2	0	0.508819	0.969	0.71	0	C1
Col6a3	0	0.445792	0.951	0.713	0	C1
Col7a1	0	0.749757	0.775	0.415	0	C1
Crabp1	0	1.05196	0.873	0.444	0	C1
Dcn	0	0.623978	0.971	0.639	0	C1
Fbln2	0	0.609832	0.833	0.503	0	C1
Fstl1	0	0.365174	0.934	0.69	0	C1
Lgals1	0	0.440944	1	0.993	0	C1
Loxl1	0	0.493159	0.687	0.402	0	C1
Lrrc15	0	0.718689	0.745	0.382	0	C1
Lum	0	0.657161	0.944	0.632	0	C1
Mfap4	0	0.400473	0.862	0.541	0	C1
Mmp2	0	0.516602	0.839	0.522	0	C1
Postn	0	0.542887	0.985	0.764	0	C1
Prss35	0	0.783106	0.652	0.295	0	C1
Rcn3	0	0.507139	0.806	0.512	0	C1
Selm	0	0.439889	0.855	0.62	0	C1
Serpinf1	0	0.435741	0.794	0.507	0	C1
Serpinh1	0	0.503888	0.971	0.759	0	C1
Sparc	0	0.383112	1	0.955	0	C1
Thbs2	0	0.439272	0.828	0.531	0	C1
Timp2	0	0.411164	0.923	0.7	0	C1
Tmsb10	0	0.588796	0.999	0.984	0	C1
Tnc	0	0.647894	0.776	0.478	0	C1
Tnn	0	0.699981	0.501	0.225	0	C1
Gpx3	0	0.343245	0.888	0.661	2.58829e-305	C1
Fn1	2.35607e-304	0.359505	0.91	0.697	4.02652e-300	C1
Mfap2	6.95165e-300	0.392671	0.754	0.486	1.18804e-295	C1
Loxl2	1.10462e-285	0.479486	0.65	0.391	1.8878e-281	C1
Rrbp1	4.47664e-285	0.380116	0.867	0.658	7.65058e-281	C1
Sec61b	5.35641e-276	0.346182	0.927	0.801	9.1541e-272	C1
Brinp3	6.49404e-263	0.535783	0.388	0.169	1.10983e-258	C1
Twist2	6.21645e-262	0.574341	0.333	0.133	1.06239e-257	C1
Kdelr2	6.89131e-259	0.446909	0.706	0.474	1.17773e-254	C1
Ptk7	1.66469e-257	0.51862	0.453	0.227	2.84496e-253	C1
Crispld2	3.39074e-255	0.451349	0.558	0.309	5.79478e-251	C1
Gas1	6.04229e-252	0.479117	0.543	0.3	1.03263e-247	C1
Ncam1	2.8292e-249	0.51302	0.461	0.233	4.8351e-245	C1
Itm2a	1.9569e-244	0.383991	0.747	0.503	3.34434e-240	C1
Cthrc1	2.32337e-242	0.401479	0.644	0.396	3.97064e-238	C1
Spats2l	7.61361e-241	0.486809	0.352	0.151	1.30117e-236	C1
Mmp14	8.41673e-241	0.441996	0.664	0.429	1.43842e-236	C1
Ctsk	1.03878e-234	0.306984	0.639	0.403	1.77527e-230	C1
Dclk1	2.29195e-230	0.470014	0.461	0.238	3.91694e-226	C1
P4hb	3.3763e-229	0.342382	0.835	0.636	5.77009e-225	C1
Ddah1	4.05958e-225	0.464018	0.477	0.258	6.93782e-221	C1
Gm1673	2.71085e-224	0.464509	0.541	0.318	4.63285e-220	C1
Pmepa1	5.01774e-223	0.433451	0.614	0.388	8.57531e-219	C1
Lox	1.13303e-221	0.329825	0.61	0.376	1.93635e-217	C1
Snhg18	6.61317e-218	0.377861	0.665	0.434	1.13019e-213	C1
Cdh11	5.00437e-204	0.429282	0.481	0.267	8.55247e-200	C1
Sec61g	2.03499e-203	0.256172	0.962	0.896	3.4778e-199	C1
Megf6	4.33992e-203	0.515897	0.35	0.173	7.41692e-199	C1
Htra1	5.77805e-201	0.437348	0.621	0.41	9.87468e-197	C1
Ckap4	3.28222e-200	0.352491	0.699	0.479	5.60931e-196	C1
Wisp1	1.102e-198	0.428328	0.458	0.249	1.88332e-194	C1
Fgfr1	5.30416e-198	0.423598	0.498	0.287	9.06482e-194	C1
Mtch1	2.76321e-196	0.365904	0.698	0.488	4.72232e-192	C1
Tceb2	5.98876e-189	0.259989	0.94	0.845	1.02348e-184	C1
Pcolce	2.59134e-185	0.293887	0.745	0.534	4.4286e-181	C1
Bmp1	2.50276e-183	0.390758	0.561	0.352	4.27721e-179	C1
Ctsl	1.6259e-182	0.376708	0.719	0.529	2.77867e-178	C1
Sfrp2	4.28347e-182	0.517152	0.365	0.187	7.32045e-178	C1
Ppib	2.12668e-179	0.283349	0.876	0.721	3.63449e-175	C1
Mxra8	7.46847e-178	0.394587	0.52	0.314	1.27636e-173	C1
Lrrc17	1.09875e-173	0.421557	0.404	0.219	1.87776e-169	C1
Angptl2	1.84929e-171	0.373188	0.53	0.327	3.16043e-167	C1
Rbp1	6.49332e-170	0.358035	0.581	0.376	1.10971e-165	C1
Copz2	1.01117e-168	0.373878	0.56	0.36	1.72808e-164	C1
Igsf10	2.32146e-168	0.410384	0.292	0.131	3.96738e-164	C1
Nxn	1.84212e-167	0.398992	0.366	0.19	3.14819e-163	C1
Rcn1	1.46795e-165	0.378527	0.483	0.289	2.50872e-161	C1
Efemp2	2.50736e-164	0.371533	0.486	0.291	4.28507e-160	C1
Tmed3	1.99978e-163	0.315127	0.667	0.465	3.41762e-159	C1
Fkbp9	2.96735e-163	0.36423	0.584	0.388	5.0712e-159	C1
Gm9844	4.39693e-163	0.377529	0.511	0.318	7.51435e-159	C1
Saa3	1.12162e-160	1.06629	0.283	0.174	1.91684e-156	C1
Krtcap2	3.22291e-160	0.279163	0.799	0.62	5.50795e-156	C1
Clmp	8.76951e-160	0.395754	0.321	0.157	1.49871e-155	C1
Slc25a4	1.66627e-155	0.281172	0.808	0.641	2.84765e-151	C1
Adamts2	2.41826e-151	0.330488	0.573	0.378	4.13281e-147	C1
Wbp5	7.32833e-151	0.283076	0.761	0.581	1.25241e-146	C1
C1qtnf6	2.96446e-149	0.330755	0.601	0.41	5.06626e-145	C1
Ptgfrn	4.16251e-149	0.379879	0.386	0.214	7.11372e-145	C1
Nenf	2.83239e-148	0.266135	0.785	0.608	4.84055e-144	C1
Txndc5	5.6176e-148	0.362762	0.45	0.269	9.60048e-144	C1
Creb3l1	6.34643e-147	0.372172	0.386	0.214	1.0846e-142	C1
Plat	7.89792e-147	0.38325	0.41	0.236	1.34975e-142	C1
Arf5	7.34392e-146	0.278887	0.81	0.656	1.25508e-141	C1
Adam12	1.27431e-144	0.358585	0.502	0.319	2.1778e-140	C1
Tpm2	9.04899e-144	0.286974	0.6	0.412	1.54647e-139	C1
Gpx7	1.47154e-143	0.359255	0.497	0.316	2.51487e-139	C1
Mmp23	4.009e-142	0.356483	0.453	0.272	6.85138e-138	C1
Lsp1	5.27739e-141	0.267952	0.571	0.383	9.01905e-137	C1
Fndc1	3.14188e-140	0.320521	0.468	0.286	5.36948e-136	C1
Fkbp10	3.25727e-140	0.353682	0.475	0.296	5.56667e-136	C1
Antxr1	1.85811e-139	0.36071	0.454	0.277	3.17551e-135	C1
Calu	7.02824e-139	0.3098	0.664	0.485	1.20113e-134	C1
Fkbp11	1.22424e-137	0.373351	0.358	0.196	2.09222e-133	C1
Prrx2	5.41988e-135	0.351604	0.34	0.183	9.26258e-131	C1
Pofut2	2.21366e-133	0.323291	0.557	0.378	3.78315e-129	C1
Vcan	6.50299e-132	0.361815	0.363	0.202	1.11136e-127	C1
Pdgfra	2.5958e-131	0.378647	0.287	0.145	4.43622e-127	C1
C1qtnf2	3.45774e-129	0.343236	0.338	0.182	5.90928e-125	C1
Kdelr3	4.76001e-128	0.352715	0.382	0.223	8.13485e-124	C1
Nbl1	4.99391e-128	0.355564	0.431	0.264	8.5346e-124	C1
Olfml2b	3.3245e-127	0.337107	0.507	0.331	5.68157e-123	C1
Qsox1	8.72988e-127	0.345383	0.352	0.196	1.49194e-122	C1
Serf1	1.77848e-126	0.314334	0.48	0.307	3.03943e-122	C1
Ift20	1.62861e-125	0.308664	0.554	0.381	2.78329e-121	C1
Lrp1	7.52181e-125	0.32383	0.532	0.357	1.28548e-120	C1
Ssr2	1.51858e-124	0.303534	0.618	0.445	2.59525e-120	C1
Gxylt2	4.67107e-124	0.338936	0.367	0.21	7.98285e-120	C1
Pdpn	7.73291e-124	0.340028	0.426	0.259	1.32155e-119	C1
Pla2g16	3.73979e-123	0.320811	0.425	0.259	6.3913e-119	C1
Uck2	3.65182e-121	0.328828	0.351	0.199	6.24095e-117	C1
Il1rl1	1.36703e-120	0.427753	0.325	0.178	2.33625e-116	C1
Tnfaip6	1.37219e-120	0.301701	0.522	0.348	2.34507e-116	C1
Islr	1.69527e-119	0.365064	0.355	0.208	2.89721e-115	C1
Cpxm1	5.84007e-118	0.33574	0.375	0.219	9.98069e-114	C1
Pdlim2	1.29951e-116	0.334111	0.416	0.258	2.22087e-112	C1
Oaf	1.37023e-116	0.310414	0.494	0.329	2.34173e-112	C1
Pebp1	4.15478e-116	0.274154	0.629	0.46	7.10052e-112	C1
Fbn2	4.90669e-115	0.273544	0.444	0.285	8.38553e-111	C1
Fbln1	9.50516e-112	0.33221	0.324	0.181	1.62443e-107	C1
Fbln5	2.92352e-110	0.356108	0.3	0.168	4.9963e-106	C1
Cdc42ep5	3.92677e-109	0.316569	0.368	0.22	6.71085e-105	C1
Nrep	4.36587e-108	0.287212	0.553	0.388	7.46127e-104	C1
Swi5	2.34247e-107	0.259067	0.639	0.475	4.00328e-103	C1
Col16a1	8.33897e-106	0.288059	0.507	0.344	1.42513e-101	C1
Rnase4	3.52069e-105	0.285082	0.451	0.294	6.01686e-101	C1
Tsc22d1	1.15067e-104	0.25943	0.592	0.429	1.96649e-100	C1
Dpt	3.53354e-104	0.279549	0.488	0.328	6.03882e-100	C1
Vkorc1	5.21229e-103	0.270103	0.523	0.362	8.9078e-99	C1
Tpbg	3.46768e-102	0.316856	0.262	0.139	5.92626e-98	C1
Hdlbp	7.32142e-101	0.257867	0.58	0.42	1.25123e-96	C1
Ostc	8.93533e-101	0.267882	0.556	0.398	1.52705e-96	C1
Surf4	7.14005e-99	0.261951	0.588	0.432	1.22024e-94	C1
Emilin1	3.74432e-98	0.298326	0.28	0.155	6.39905e-94	C1
Wls	5.34246e-98	0.291395	0.449	0.299	9.13026e-94	C1
Fibin	4.59548e-96	0.318852	0.333	0.198	7.85368e-92	C1
Dcakd	1.17098e-95	0.295286	0.263	0.142	2.00121e-91	C1
Csrp1	1.71373e-95	0.26164	0.564	0.409	2.92876e-91	C1
Ppp1r14b	8.62236e-95	0.252815	0.5	0.348	1.47356e-90	C1
Fam195b	1.29076e-93	0.276088	0.451	0.304	2.20591e-89	C1
Il11ra1	6.50626e-92	0.273505	0.365	0.228	1.11192e-87	C1
Mrc2	2.44934e-91	0.30064	0.278	0.157	4.18592e-87	C1
Abi3bp	1.7233e-89	0.267224	0.39	0.25	2.94512e-85	C1
Scarf2	1.75128e-89	0.289174	0.29	0.167	2.99294e-85	C1
Cdkn1c	1.19975e-86	0.280183	0.395	0.256	2.05037e-82	C1
Lman1	1.52058e-85	0.295449	0.338	0.212	2.59866e-81	C1
Gpx8	4.46242e-85	0.26754	0.414	0.275	7.62628e-81	C1
Tmem119	4.83442e-85	0.285406	0.267	0.15	8.26202e-81	C1
Cnpy2	1.41054e-83	0.255444	0.428	0.29	2.41061e-79	C1
Mgst1	3.24119e-83	0.256785	0.32	0.197	5.53919e-79	C1
Fkbp7	2.91488e-80	0.270156	0.38	0.249	4.98152e-76	C1
Dap	3.71253e-79	0.255956	0.459	0.322	6.34471e-75	C1
Sec61a1	2.59979e-78	0.259636	0.462	0.328	4.44304e-74	C1
Col27a1	3.52164e-78	0.270271	0.265	0.155	6.01848e-74	C1
P3h3	4.31276e-78	0.253028	0.373	0.244	7.37051e-74	C1
Maged1	1.27048e-77	0.251407	0.478	0.343	2.17125e-73	C1
Mlec	1.87133e-76	0.250565	0.348	0.225	3.1981e-72	C1
Fzd1	5.63246e-75	0.26319	0.266	0.156	9.62588e-71	C1
Auts2	6.16887e-74	0.252692	0.266	0.156	1.05426e-69	C1
Matn2	2.40611e-73	0.258054	0.291	0.177	4.11204e-69	C1
Rgs3	3.18183e-70	0.267741	0.347	0.229	5.43774e-66	C1
Slc39a1	8.17044e-46	0.266075	0.36	0.27	1.39633e-41	C1
Ppic	1.34302231402175e-314	0.439285	0.818	0.583	2.29522513466316e-310	C1
Olfml3	2.80876319660749e-320	0.496931	0.631	0.351	4.80017630300219e-316	C1
Spon1	4.94065645841247e-324	0.52984	0.605	0.324	8.4435818874269e-320	C1
Vim	3.23514e-61	0.592415	0.997	0.937	5.52886e-57	C10
Rplp0	1.22121e-19	0.273439	0.997	0.989	2.08706e-15	C10
Crip1	1.89753e-43	0.466997	0.993	0.945	3.24288e-39	C10
mt-Nd1	6.92469e-14	0.259322	0.993	0.969	1.18343e-09	C10
Dbi	0	1.97811	0.99	0.56	0	C10
mt-Cytb	3.83779e-14	0.270588	0.983	0.953	6.55879e-10	C10
Ptma	1.89293e-37	0.422741	0.98	0.934	3.23502e-33	C10
Rpl3	2.19711e-15	0.286951	0.966	0.932	3.75486e-11	C10
Arpc1b	4.00206e-129	1.01507	0.953	0.73	6.83953e-125	C10
S100a10	6.4412e-33	0.514262	0.919	0.794	1.1008e-28	C10
Marcks	6.77476e-24	0.408187	0.912	0.817	1.15781e-19	C10
mt-Nd4	2.99333e-16	0.309882	0.908	0.88	5.11559e-12	C10
Oaz1	6.83325e-15	0.268825	0.908	0.905	1.1678e-10	C10
Cfl1	4.10271e-18	0.346911	0.878	0.81	7.01154e-14	C10
Tuba1a	6.91363e-48	0.672624	0.864	0.687	1.18154e-43	C10
S100a4	9.23425e-55	0.775178	0.851	0.472	1.57813e-50	C10
Dynll1	5.03771e-10	0.274138	0.844	0.798	8.60944e-06	C10
Rps27l	2.09023e-16	0.346321	0.841	0.78	3.5722e-12	C10
Lmna	1.77888e-09	0.277651	0.841	0.787	3.04011e-05	C10
H2afz	9.05307e-11	0.347117	0.807	0.721	1.54717e-06	C10
2018-09-15	4.14105e-17	0.385084	0.8	0.677	7.07706e-13	C10
Hmgb1	2.34287e-16	0.396601	0.8	0.68	4.00397e-12	C10
Fkbp1a	1.46257e-18	0.425332	0.79	0.635	2.49953e-14	C10
Anxa2	8.43564e-31	0.517273	0.786	0.637	1.44165e-26	C10
mt-Nd2	3.46991e-15	0.33863	0.773	0.717	5.93008e-11	C10
Tubb5	1.21693e-36	0.60008	0.769	0.655	2.07973e-32	C10
Tagln2	3.1501e-41	0.686599	0.763	0.518	5.38352e-37	C10
Emp1	2.42986e-23	0.469263	0.746	0.655	4.15264e-19	C10
Morf4l1	1.78368e-08	0.25883	0.732	0.683	0.000304832	C10
Itih5	2.95498e-269	2.00918	0.715	0.047	5.05006e-265	C10
Gm8730	1.30423e-14	0.355011	0.702	0.611	2.22893e-10	C10
Emp3	3.55782e-07	0.259924	0.702	0.626	0.00608032	C10
Ndufa4	1.27117e-08	0.294752	0.695	0.599	0.000217243	C10
Anxa5	5.14038e-36	0.58318	0.688	0.541	8.78491e-32	C10
Sumo2	1.53395e-15	0.395447	0.664	0.554	2.62153e-11	C10
Ahnak	4.6489e-12	0.332417	0.664	0.604	7.94498e-08	C10
Crip2	9.30072e-76	1.10786	0.661	0.187	1.58949e-71	C10
Hspe1	1.75966e-08	0.262845	0.651	0.605	0.000300725	C10
Gpm6b	2.86539e-144	1.31935	0.644	0.163	4.89696e-140	C10
Dag1	2.97433e-129	1.22098	0.644	0.179	5.08313e-125	C10
Ywhae	3.64736e-33	0.570079	0.644	0.481	6.23335e-29	C10
2700060E02Rik	1.36253e-22	0.479803	0.641	0.495	2.32857e-18	C10
Cd81	9.32881e-07	0.280044	0.641	0.565	0.0159429	C10
Map1lc3a	5.15946e-33	0.576636	0.634	0.491	8.81751e-29	C10
Plp1	4.05133829589822e-322	1.99599	0.627	0.004	6.92373714769006e-318	C10
Tuba1b	4.91086e-22	0.5449	0.624	0.495	8.39266e-18	C10
Psma7	8.01137e-10	0.310085	0.62	0.543	1.36914e-05	C10
Cd9	4.6433e-46	0.82214	0.6	0.344	7.93539e-42	C10
Col18a1	1.23242e-15	0.450595	0.6	0.375	2.1062e-11	C10
Cnn3	4.67888e-15	0.411046	0.6	0.469	7.99621e-11	C10
Snrpd2	1.48857e-09	0.29675	0.59	0.518	2.54396e-05	C10
Marcksl1	3.11185e-12	0.399097	0.586	0.488	5.31815e-08	C10
Serbp1	2.38663e-06	0.27299	0.586	0.488	0.0407876	C10
Nid1	1.20333e-19	0.473307	0.583	0.45	2.05649e-15	C10
Prkcdbp	8.30323e-07	0.299786	0.583	0.478	0.0141902	C10
Dynlrb1	1.21134e-17	0.430588	0.58	0.454	2.07018e-13	C10
Ndufb8	5.04611e-10	0.333138	0.58	0.482	8.62381e-06	C10
Prnp	9.71154e-76	1.05548	0.573	0.235	1.6597e-71	C10
Snrpf	5.85919e-07	0.279552	0.566	0.47	0.0100134	C10
Cryab	2.47802e-62	0.979838	0.546	0.235	4.23493e-58	C10
Pmp22	1.19742e-94	1.21968	0.542	0.187	2.04639e-90	C10
Sox4	5.12888e-21	0.575931	0.542	0.343	8.76526e-17	C10
H2afv	6.05937e-13	0.407638	0.542	0.437	1.03555e-08	C10
Tspo	6.35634e-05	0.257995	0.542	0.429	1	C10
Pmepa1	5.10119e-11	0.351332	0.532	0.451	8.71794e-07	C10
Hnrnpa1	6.20343e-09	0.320915	0.532	0.437	0.000106017	C10
Ran	2.51602e-11	0.318409	0.525	0.472	4.29987e-07	C10
Tm4sf1	1.47763e-09	0.336079	0.522	0.347	2.52528e-05	C10
Fxyd1	4.19753e-87	1.18988	0.515	0.122	7.17357e-83	C10
Tnfrsf12a	1.45188e-28	0.637485	0.515	0.295	2.48126e-24	C10
Pfdn1	3.70573e-28	0.584042	0.515	0.329	6.33308e-24	C10
Ranbp1	2.66389e-11	0.348534	0.515	0.434	4.55259e-07	C10
Hbegf	6.86678e-65	1.09114	0.512	0.17	1.17353e-60	C10
Higd2a	1.23296e-08	0.328401	0.508	0.4	0.000210712	C10
Gm2000	1.73315e-05	0.251609	0.508	0.431	0.296195	C10
Dst	2.94125e-53	0.826935	0.505	0.234	5.0266e-49	C10
Arpc1a	2.99925e-51	0.777174	0.505	0.26	5.12573e-47	C10
2018-09-02	1.93856e-08	0.323051	0.505	0.386	0.0003313	C10
1810037I17Rik	8.91546e-08	0.301846	0.505	0.423	0.00152365	C10
Rhob	8.47864e-10	0.386291	0.502	0.362	1.449e-05	C10
Itgav	2.55082e-25	0.592277	0.492	0.285	4.35935e-21	C10
mt-Nd3	4.1796e-10	0.330752	0.488	0.414	7.14294e-06	C10
Qk	2.48925e-26	0.649536	0.475	0.247	4.25413e-22	C10
Sptbn1	1.33259e-14	0.464521	0.475	0.321	2.27739e-10	C10
Ndufc2	1.43318e-06	0.292597	0.475	0.383	0.024493	C10
Stmn1	5.8359e-48	0.989984	0.471	0.193	9.97355e-44	C10
Tmem234	3.57552e-07	0.304797	0.471	0.366	0.00611056	C10
Psmb2	2.33947e-06	0.27776	0.471	0.396	0.0399815	C10
Pdlim4	1.20723e-49	0.821998	0.468	0.188	2.06315e-45	C10
Siva1	4.84943e-20	0.496197	0.464	0.324	8.28767e-16	C10
Hn1	2.05379e-17	0.515557	0.454	0.303	3.50993e-13	C10
Bag1	3.48734e-06	0.253633	0.451	0.377	0.0595986	C10
Lmo4	1.65184e-47	0.80748	0.447	0.218	2.823e-43	C10
Fermt2	9.50237e-12	0.416465	0.447	0.311	1.62395e-07	C10
Ppp1r14b	2.0319e-07	0.256112	0.441	0.391	0.00347251	C10
Cyb5r3	4.04556e-06	0.30024	0.441	0.35	0.0691386	C10
Cycs	1.15938e-05	0.265796	0.437	0.364	0.198137	C10
Gatm	2.3247e-120	1.38252	0.431	0.025	3.97292e-116	C10
Dpysl2	1.49608e-19	0.54791	0.424	0.253	2.5568e-15	C10
Zeb2	2.63943e-13	0.490993	0.424	0.257	4.51078e-09	C10
Anp32b	6.80746e-10	0.354231	0.424	0.33	1.1634e-05	C10
Ywhah	1.78313e-06	0.296295	0.424	0.332	0.0304737	C10
Cadm4	5.36632e-179	1.33554	0.42	0.006	9.17104e-175	C10
Gap43	2.7682e-129	1.29523	0.42	0.037	4.73086e-125	C10
Matn2	2.32456e-36	0.703193	0.42	0.207	3.97267e-32	C10
Pdgfa	1.10243e-30	0.764891	0.42	0.156	1.88405e-26	C10
Nucks1	2.54211e-09	0.378533	0.42	0.307	4.34446e-05	C10
Capg	6.1512e-10	0.403589	0.417	0.27	1.05124e-05	C10
Srsf3	7.49533e-07	0.321682	0.417	0.307	0.0128095	C10
Plec	1.15617e-09	0.391085	0.41	0.281	1.97589e-05	C10
Mbnl2	9.51361e-06	0.258001	0.41	0.337	0.162588	C10
Hdgf	9.81547e-09	0.327591	0.407	0.316	0.000167746	C10
Timp3	7.87117e-40	0.879429	0.403	0.104	1.34518e-35	C10
Foxp1	6.92079e-15	0.429179	0.403	0.3	1.18276e-10	C10
Pam	6.14964e-21	0.648797	0.4	0.219	1.05097e-16	C10
Ube2d2a	8.44764e-08	0.317845	0.4	0.299	0.0014437	C10
2700094K13Rik	9.12295e-06	0.305777	0.4	0.309	0.155911	C10
Rnf7	3.44616e-06	0.292554	0.397	0.299	0.0588949	C10
S100a16	5.48033e-14	0.502811	0.393	0.216	9.36588e-10	C10
Zbtb20	4.65087e-08	0.325238	0.393	0.312	0.000794834	C10
Celf2	2.70597e-41	0.85202	0.39	0.125	4.62451e-37	C10
Zfp706	1.91288e-07	0.303179	0.386	0.302	0.00326912	C10
Skp1a	2.42483e-06	0.302731	0.386	0.283	0.0414403	C10
Egfl8	5.7099e-152	1.38864	0.38	0.008	9.75822e-148	C10
Rab10	9.84616e-06	0.294983	0.38	0.271	0.168271	C10
Lsm5	0.000118408	0.270101	0.38	0.288	1	C10
Metrn	1.00454e-78	0.985265	0.376	0.048	1.71675e-74	C10
Creb5	5.25909e-62	0.992732	0.373	0.077	8.98779e-58	C10
Serpina3n	4.20018e-15	0.513865	0.373	0.222	7.1781e-11	C10
Dync1i2	1.21434e-08	0.371425	0.369	0.265	0.000207531	C10
Sdc4	1.03373e-07	0.390841	0.369	0.261	0.00176665	C10
Fkbp2	3.18518e-08	0.366451	0.366	0.234	0.000544347	C10
Naa38	1.10808e-08	0.351964	0.359	0.248	0.000189371	C10
Smap1	1.52864e-07	0.306347	0.359	0.275	0.00261244	C10
Kif5b	2.92145e-05	0.273103	0.359	0.277	0.499276	C10
Adipor1	3.02876e-12	0.429655	0.353	0.222	5.17615e-08	C10
Hnrnpc	4.48361e-06	0.270284	0.353	0.287	0.0766248	C10
Tubb2b	1.39202e-54	0.825676	0.349	0.119	2.37896e-50	C10
Fam198b	1.27865e-35	0.731729	0.346	0.116	2.18521e-31	C10
Cltb	5.29416e-16	0.493805	0.346	0.202	9.04772e-12	C10
Lamc1	1.05005e-07	0.342884	0.342	0.229	0.00179454	C10
Tspan3	8.35799e-06	0.294485	0.342	0.245	0.142838	C10
Eif1b	9.37673e-11	0.404882	0.339	0.213	1.60248e-06	C10
Axl	1.30341e-09	0.371439	0.339	0.24	2.22753e-05	C10
Gas7	8.69776e-81	1.03616	0.336	0.031	1.48645e-76	C10
Tax1bp3	4.23853e-13	0.389579	0.336	0.242	7.24365e-09	C10
Vapa	3.26526e-06	0.270224	0.336	0.275	0.0558033	C10
Snrpc	5.40623e-06	0.305896	0.336	0.229	0.0923925	C10
Tppp3	1.61003e-22	0.805367	0.332	0.119	2.75154e-18	C10
Hmgb2	8.05129e-12	0.525012	0.332	0.192	1.37597e-07	C10
Igfbp5	1.96085e-09	0.603205	0.332	0.188	3.35108e-05	C10
Ccnd1	5.25234e-35	0.736704	0.329	0.084	8.97625e-31	C10
Nfic	7.533e-11	0.381357	0.325	0.214	1.28739e-06	C10
Cadm1	6.39988e-82	1.05755	0.322	0.019	1.09374e-77	C10
Adam10	2.85437e-23	0.623541	0.319	0.139	4.87811e-19	C10
Ilk	4.98454e-08	0.303005	0.319	0.248	0.000851858	C10
Ddah2	2.18484e-06	0.302004	0.319	0.222	0.037339	C10
Rdx	5.98638e-05	0.250451	0.319	0.25	1	C10
Cd59a	1.26002e-61	0.905081	0.312	0.105	2.15338e-57	C10
Hmgn2	4.03925e-05	0.26501	0.312	0.259	0.690308	C10
Mcam	4.40659e-16	0.56455	0.308	0.119	7.53086e-12	C10
Ccdc34	4.0518e-12	0.461051	0.308	0.161	6.92453e-08	C10
Hist1h2bc	5.08909e-10	0.392958	0.308	0.22	8.69725e-06	C10
Reep3	9.56087e-08	0.350521	0.308	0.206	0.00163395	C10
Ptprz1	1.33686e-149	1.05751	0.305	0.001	2.28469e-145	C10
Olfml2a	1.66921e-78	0.967231	0.305	0.021	2.85267e-74	C10
Col27a1	4.70653e-21	0.507802	0.302	0.184	8.04346e-17	C10
Bnip3l	2.55661e-08	0.294537	0.302	0.249	0.000436925	C10
Pea15a	1.61077e-13	0.456284	0.298	0.154	2.75281e-09	C10
Ctnna1	1.03516e-11	0.435088	0.298	0.179	1.76908e-07	C10
Scd2	1.10159e-09	0.293619	0.298	0.254	1.88261e-05	C10
Map4	5.78249e-08	0.338192	0.298	0.199	0.000988228	C10
Cfl2	1.25363e-19	0.537736	0.295	0.137	2.14245e-15	C10
Zfand6	7.68461e-13	0.433172	0.295	0.167	1.3133e-08	C10
Purb	5.33985e-09	0.377289	0.295	0.185	9.1258e-05	C10
Tmbim1	1.56683e-08	0.389979	0.295	0.173	0.000267771	C10
Klf9	2.58973e-07	0.338964	0.295	0.207	0.00442585	C10
Crym	2.03964e-137	1.10142	0.292	0.002	3.48575e-133	C10
Slc44a1	1.23738e-20	0.541709	0.292	0.119	2.11468e-16	C10
Lsm3	7.41954e-11	0.405619	0.292	0.176	1.268e-06	C10
Npdc1	5.92429e-08	0.290398	0.292	0.235	0.00101246	C10
Sostdc1	2.30624e-122	1.23955	0.288	0.004	3.94137e-118	C10
Ank3	4.88479e-52	0.808646	0.288	0.058	8.3481e-48	C10
Cuedc2	8.36293e-15	0.439009	0.288	0.181	1.42923e-10	C10
Vcl	4.75326e-08	0.372834	0.288	0.195	0.000812332	C10
Vdac1	2.34727e-05	0.253546	0.288	0.227	0.401149	C10
Lbh	7.20279e-22	0.585827	0.285	0.103	1.23096e-17	C10
Zbtb7a	1.25701e-08	0.345825	0.285	0.204	0.000214824	C10
Nras	7.75765e-06	0.306313	0.285	0.189	0.132578	C10
Pcbp4	7.97812e-37	0.670083	0.281	0.063	1.36346e-32	C10
Ganab	9.64599e-11	0.388079	0.281	0.155	1.6485e-06	C10
Cwc15	2.56299e-10	0.33338	0.281	0.223	4.38015e-06	C10
Ubald2	4.50708e-07	0.349679	0.281	0.196	0.00770261	C10
Mbp	5.94084e-101	1.3047	0.278	0.009	1.01529e-96	C10
Josd2	1.27374e-13	0.42771	0.278	0.157	2.17682e-09	C10
Comt	1.90466e-11	0.41942	0.278	0.169	3.25506e-07	C10
Add1	1.0117e-06	0.3004	0.278	0.19	0.01729	C10
L1cam	1.31605e-100	0.863192	0.275	0.005	2.24913e-96	C10
Camk2d	2.38804e-05	0.270532	0.275	0.203	0.408116	C10
Adam23	1.6108e-55	0.802156	0.271	0.041	2.75285e-51	C10
Cks1b	3.74526e-06	0.289662	0.271	0.212	0.0640065	C10
Elof1	5.93699e-05	0.254885	0.271	0.201	1	C10
Tenm3	7.76619e-26	0.57123	0.268	0.101	1.32724e-21	C10
Fst	4.43825e-19	0.621767	0.268	0.109	7.58497e-15	C10
Map1b	1.80807e-10	0.397397	0.268	0.133	3.08999e-06	C10
Cdk6	9.4064e-22	0.57379	0.264	0.091	1.60755e-17	C10
Prss23	1.85072e-10	0.494492	0.264	0.127	3.16288e-06	C10
Pten	7.31537e-09	0.341789	0.264	0.202	0.00012502	C10
Dctn2	3.78177e-05	0.266312	0.264	0.196	0.646305	C10
Snrnp27	1.12085e-07	0.323856	0.261	0.185	0.00191553	C10
Llph	0.000162421	0.272753	0.261	0.183	1	C10
Chl1	1.6469e-84	0.954621	0.258	0.011	2.81455e-80	C10
Cnp	6.35274e-67	0.936915	0.258	0.02	1.08568e-62	C10
Il1rap	2.11556e-41	0.757681	0.258	0.047	3.61549e-37	C10
Alcam	8.24025e-36	0.731484	0.258	0.057	1.40826e-31	C10
Pura	3.84102e-08	0.327699	0.258	0.179	0.000656431	C10
Sptssa	1.58748e-05	0.285696	0.258	0.174	0.2713	C10
Hs2st1	2.2001e-11	0.405715	0.254	0.135	3.75998e-07	C10
Rnaseh2c	8.13499e-05	0.27288	0.254	0.171	1	C10
Nfib	1.02385e-09	0.412702	0.251	0.117	1.74975e-05	C10
Arid5b	8.73706e-06	0.294439	0.251	0.185	0.149316	C10
Hba-a1	0	4.93223	1	0.099	0	C11
Hba-a2	0	2.56062	0.87	0.009	0	C11
Hbb-bs	0	4.98526	1	0.133	0	C11
Hbb-bt	0	3.89773	0.92	0.018	0	C11
Sh3bgrl3	2.3295e-245	1.54672	1	0.834	3.98111e-241	C12
Tyrobp	3.21912e-128	1.55337	1	0.406	5.50148e-124	C12
Ftl1	1.1733e-75	0.754401	1	0.997	2.00517e-71	C12
Fth1	1.71334e-45	0.461669	1	0.985	2.9281e-41	C12
Vim	3.12784e-42	0.559757	1	0.937	5.34549e-38	C12
Pfn1	5.48823e-32	0.459802	1	0.946	9.37938e-28	C12
Rps29	2.89304e-30	0.318252	1	0.998	4.94421e-26	C12
Rps19	4.71403e-30	0.326079	1	0.998	8.05628e-26	C12
Rps26	1.00462e-26	0.475278	1	0.959	1.71689e-22	C12
Rpl32	4.18453e-26	0.304593	1	0.998	7.15136e-22	C12
Rps8	2.09783e-21	0.258944	1	0.995	3.58519e-17	C12
Fau	6.43809e-21	0.296171	1	0.991	1.10027e-16	C12
Rpl35a	3.59208e-18	0.270476	1	0.988	6.13886e-14	C12
Rps13	4.63194e-16	0.265076	1	0.976	7.91599e-12	C12
Rpl27a	8.29203e-14	0.251754	1	0.987	1.41711e-09	C12
Rpl14	1.97976e-13	0.282752	1	0.975	3.38342e-09	C12
Cstb	1.20105e-117	1.2827	0.994	0.666	2.0526e-113	C12
Cox8a	4.30546e-77	0.76668	0.994	0.905	7.35802e-73	C12
S100a4	1.6602e-160	1.75949	0.988	0.473	2.83728e-156	C12
Cox4i1	3.10185e-48	0.618722	0.988	0.943	5.30106e-44	C12
Rps25	3.20192e-15	0.326909	0.988	0.948	5.47208e-11	C12
Cox6b1	1.98214e-46	0.679355	0.983	0.83	3.38747e-42	C12
Gpx1	1.34021e-121	1.20885	0.977	0.663	2.29042e-117	C12
Cst3	2.51332e-45	0.687803	0.977	0.802	4.29527e-41	C12
Atox1	3.49378e-28	0.515974	0.977	0.817	5.97088e-24	C12
Oaz1	2.25269e-10	0.28468	0.977	0.904	3.84985e-06	C12
Fxyd5	3.50222e-85	1.22342	0.971	0.359	5.98529e-81	C12
S100a10	5.63448e-28	0.622093	0.971	0.795	9.62933e-24	C12
Atp5e	4.2772e-11	0.323608	0.965	0.887	7.30973e-07	C12
Uqcr10	1.75479e-85	0.963862	0.959	0.71	2.99894e-81	C12
Txn1	8.89931e-72	0.933185	0.959	0.695	1.52089e-67	C12
Cox6a1	1.246e-31	0.572909	0.959	0.774	2.12942e-27	C12
Atp5l	2.00992e-31	0.532466	0.959	0.875	3.43495e-27	C12
Cox7c	1.08859e-21	0.450087	0.959	0.866	1.8604e-17	C12
Uqcrh	3.77505e-11	0.333948	0.953	0.826	6.45156e-07	C12
Atp5g1	7.1199e-78	0.922112	0.948	0.682	1.21679e-73	C12
Cox7a2	4.07484e-46	0.709086	0.948	0.73	6.96391e-42	C12
Arpc1b	8.36902e-36	0.6498	0.948	0.731	1.43027e-31	C12
H2afz	3.80615e-28	0.678137	0.942	0.72	6.50471e-24	C12
Atp6v0e	3.49206e-98	1.11425	0.936	0.594	5.96793e-94	C12
Npc2	6.57755e-56	0.867705	0.936	0.677	1.1241e-51	C12
Fcer1g	3.63967e-67	0.778086	0.93	0.337	6.2202e-63	C12
Lgals3	7.05045e-52	0.972748	0.93	0.43	1.20492e-47	C12
Arpc2	3.41492e-24	0.541049	0.93	0.627	5.83611e-20	C12
Rps27l	9.93035e-13	0.388656	0.93	0.779	1.6971e-08	C12
Atpif1	8.70156e-12	0.36556	0.93	0.768	1.4871e-07	C12
Calm1	1.41043e-10	0.263488	0.93	0.805	2.41042e-06	C12
Uqcrq	4.66438e-30	0.60656	0.919	0.723	7.97142e-26	C12
Uqcr11	3.42124e-79	0.981175	0.913	0.639	5.8469e-75	C12
Psap	1.89624e-09	0.317558	0.913	0.751	3.24068e-05	C12
Cox5b	1.20045e-45	0.721917	0.907	0.729	2.05157e-41	C12
Atp5j2	5.74909e-27	0.552454	0.907	0.734	9.8252e-23	C12
Minos1	7.60741e-17	0.448498	0.907	0.677	1.30011e-12	C12
Gapdh	5.80675e-15	0.451906	0.907	0.74	9.92373e-11	C12
Atp5b	9.26422e-45	0.785353	0.901	0.6	1.58326e-40	C12
Atp5g2	4.81404e-16	0.427969	0.895	0.745	8.2272e-12	C12
Ndufa2	6.81631e-12	0.365885	0.895	0.773	1.16491e-07	C12
Acp5	0	3.64274	0.89	0.049	0	C12
Ndufb8	6.47819e-57	0.926192	0.884	0.48	1.10712e-52	C12
Aldoa	4.22297e-49	0.854614	0.884	0.566	7.21705e-45	C12
Atp5d	7.1347e-21	0.527234	0.884	0.615	1.21932e-16	C12
Hint1	7.27813e-07	0.290591	0.884	0.786	0.0124383	C12
Atp6v0b	1.18884e-114	1.33926	0.878	0.418	2.03173e-110	C12
Atp6v1f	6.89905e-57	0.941268	0.878	0.513	1.17905e-52	C12
H2-D1	1.7681e-28	0.545372	0.878	0.485	3.02168e-24	C12
2010107E04Rik	4.99193e-25	0.592475	0.878	0.644	8.53121e-21	C12
Emp3	9.55339e-16	0.471181	0.878	0.625	1.63267e-11	C12
Cox5a	9.12089e-45	0.817065	0.872	0.531	1.55876e-40	C12
Atp5j	8.7351e-10	0.352189	0.872	0.693	1.49283e-05	C12
Cox7b	2.20949e-35	0.729122	0.866	0.562	3.77601e-31	C12
Slc25a5	4.43008e-35	0.740261	0.866	0.533	7.57101e-31	C12
Ndufa4	1.4407e-29	0.63866	0.86	0.598	2.46216e-25	C12
Ndufa3	6.54036e-12	0.394209	0.86	0.64	1.11775e-07	C12
Pabpc1	9.88943e-07	0.269691	0.86	0.695	0.016901	C12
Atp5h	1.98159e-06	0.271879	0.86	0.717	0.0338653	C12
Uqcrb	4.66525e-24	0.619841	0.855	0.552	7.9729e-20	C12
Mrpl52	3.33633e-15	0.458639	0.855	0.641	5.70179e-11	C12
Atp6v1g1	5.13201e-59	0.940843	0.849	0.56	8.77061e-55	C12
Ndufb7	5.50279e-31	0.703819	0.837	0.434	9.40426e-27	C12
D8Ertd738e	6.33443e-09	0.345025	0.837	0.646	0.000108255	C12
Atp5k	3.10153e-20	0.556669	0.831	0.599	5.30052e-16	C12
Ndufb9	1.70409e-29	0.651959	0.826	0.557	2.91228e-25	C12
Usmg5	6.29142e-18	0.528971	0.826	0.56	1.0752e-13	C12
Atp5g3	1.3215e-40	0.813251	0.82	0.436	2.25845e-36	C12
Fosl2	1.16197e-29	0.715169	0.82	0.427	1.98581e-25	C12
Atp5c1	2.63546e-23	0.604939	0.814	0.477	4.504e-19	C12
Ndufb5	3.33612e-23	0.599464	0.814	0.508	5.70144e-19	C12
Hspe1	1.57367e-10	0.399526	0.808	0.604	2.6894e-06	C12
Ndufc1	2.82851e-26	0.655753	0.802	0.488	4.83392e-22	C12
Ctsk	0	2.31451	0.797	0.467	0	C12
Spi1	1.64069e-109	1.52719	0.797	0.085	2.80394e-105	C12
Cyba	3.08467e-15	0.558899	0.791	0.526	5.27171e-11	C12
Atp5a1	2.67558e-22	0.604195	0.779	0.48	4.57256e-18	C12
Mif	9.30796e-12	0.460021	0.779	0.631	1.59073e-07	C12
Slc25a3	5.02032e-08	0.325317	0.779	0.584	0.000857973	C12
Vamp8	3.79874e-16	0.460633	0.767	0.446	6.49204e-12	C12
1110008P14Rik	5.26854e-103	1.38389	0.762	0.198	9.00394e-99	C12
Nfatc1	1.11655e-68	1.15236	0.762	0.209	1.90819e-64	C12
Ucp2	1.04576e-66	1.11143	0.762	0.156	1.78721e-62	C12
Gm9843	1.39267e-05	0.271757	0.762	0.588	0.238007	C12
Capg	8.74963e-54	1.0812	0.744	0.269	1.49531e-49	C12
Rgs10	8.31838e-27	0.742335	0.744	0.383	1.42161e-22	C12
Cd44	2.17622e-17	0.573047	0.738	0.424	3.71917e-13	C12
Ndufa6	9.11562e-15	0.514529	0.738	0.458	1.55786e-10	C12
Atp5o	1.27898e-12	0.472767	0.738	0.539	2.18578e-08	C12
Timm13	3.89144e-08	0.365355	0.738	0.585	0.000665047	C12
Myeov2	6.42288e-05	0.273294	0.738	0.586	1	C12
Cd52	4.02568e-38	0.347048	0.733	0.293	6.87988e-34	C12
Scand1	1.22213e-05	0.302683	0.733	0.578	0.208862	C12
Csf1r	2.78632e-79	1.301	0.727	0.108	4.76182e-75	C12
Polr1d	1.09033e-15	0.526716	0.727	0.45	1.86337e-11	C12
Pkm	1.56322e-09	0.394564	0.727	0.491	2.67153e-05	C12
Mcl1	4.6575e-09	0.309646	0.721	0.482	7.95966e-05	C12
Atp6v1b2	2.72549e-115	1.53831	0.715	0.103	4.65786e-111	C12
Gm10116	6.12078e-28	0.724238	0.715	0.306	1.04604e-23	C12
Ldha	2.76602e-17	0.559691	0.715	0.427	4.72712e-13	C12
Tsc22d1	7.44473e-19	0.610647	0.709	0.473	1.2723e-14	C12
Cox7a2l	4.49812e-08	0.378797	0.709	0.547	0.000768729	C12
Cd68	4.68795e-71	1.28032	0.703	0.112	8.01171e-67	C12
Erp29	1.7891e-16	0.495192	0.703	0.379	3.05757e-12	C12
Gpr137b	6.4289e-106	1.48258	0.698	0.062	1.0987e-101	C12
Nop10	2.31966e-17	0.578408	0.698	0.402	3.9643e-13	C12
Mdh2	2.39385e-33	0.798821	0.692	0.321	4.09109e-29	C12
Ndufb2	3.35387e-12	0.437007	0.692	0.42	5.73176e-08	C12
Atp6v1a	9.78263e-80	1.31564	0.686	0.19	1.67185e-75	C12
Ccl9	8.02132e-75	1.41793	0.686	0.098	1.37084e-70	C12
Ctsz	3.56884e-10	0.436335	0.686	0.442	6.09914e-06	C12
Ndufs5	3.46254e-06	0.328004	0.686	0.508	0.0591748	C12
Ndufv3	1.92697e-05	0.291903	0.686	0.509	0.329319	C12
Wdr89	0.000775389	0.250935	0.686	0.55	1	C12
Ndufb10	4.10869e-17	0.56787	0.68	0.376	7.02175e-13	C12
Tomm20	1.25356e-05	0.283008	0.68	0.497	0.214233	C12
Snrpd2	0.000158587	0.26034	0.68	0.518	1	C12
Arpc5	3.26693e-16	0.511454	0.674	0.352	5.58319e-12	C12
Esd	1.9013e-24	0.725075	0.669	0.316	3.24932e-20	C12
Atp5f1	2.96049e-15	0.544748	0.669	0.384	5.05947e-11	C12
2410015M20Rik	5.64264e-08	0.344894	0.669	0.442	0.000964327	C12
Msn	5.91721e-08	0.25091	0.669	0.446	0.00101125	C12
Actr3	1.73948e-15	0.514035	0.663	0.35	2.97276e-11	C12
Sat1	8.66093e-07	0.327744	0.663	0.455	0.0148015	C12
Serbp1	1.10721e-05	0.315626	0.663	0.488	0.189222	C12
Uba52	4.5617e-05	0.291785	0.663	0.491	0.779595	C12
Sdhb	5.6027e-32	0.82557	0.657	0.292	9.57501e-28	C12
Ran	1.74584e-09	0.440533	0.657	0.472	2.98365e-05	C12
Hexa	1.81098e-38	0.962244	0.651	0.283	3.09497e-34	C12
Gm11808	1.07478e-05	0.27655	0.651	0.464	0.18368	C12
Cycs	2.05577e-18	0.637099	0.645	0.363	3.51331e-14	C12
Ndufb4	9.27926e-12	0.463952	0.645	0.378	1.58583e-07	C12
Sh3glb1	3.12355e-09	0.4333	0.645	0.437	5.33814e-05	C12
Ndufa1	1.81249e-06	0.337576	0.645	0.483	0.0309754	C12
Ndufs6	1.09863e-05	0.311626	0.645	0.462	0.187756	C12
Pomp	1.54595e-05	0.253529	0.645	0.455	0.264202	C12
Aprt	1.90174e-14	0.537032	0.64	0.408	3.25008e-10	C12
Pgls	1.34555e-08	0.406045	0.64	0.429	0.000229954	C12
Slc37a2	2.50493e-120	1.56021	0.634	0.029	4.28093e-116	C12
Cdk2ap2	4.83651e-36	0.926567	0.634	0.219	8.2656e-32	C12
Ndufc2	1.34078e-10	0.440915	0.634	0.382	2.2914e-06	C12
Park7	1.05529e-05	0.33048	0.634	0.466	0.180348	C12
Laptm5	3.31144e-38	0.854695	0.628	0.173	5.65925e-34	C12
Ndufab1	1.11011e-19	0.624042	0.622	0.291	1.89719e-15	C12
Ndufa5	3.87424e-11	0.450154	0.622	0.367	6.62108e-07	C12
Nrp2	5.22487e-47	1.06831	0.616	0.185	8.9293e-43	C12
Ranbp1	3.85639e-10	0.450793	0.616	0.433	6.59057e-06	C12
Mrpl23	3.20323e-08	0.335222	0.616	0.386	0.000547432	C12
Tspo	1.79731e-05	0.294751	0.616	0.429	0.30716	C12
Mrps21	2.12457e-05	0.270493	0.616	0.44	0.363089	C12
Ifi30	2.01243e-48	1.04497	0.61	0.131	3.43925e-44	C12
Atp6v1e1	4.7231e-37	0.896873	0.61	0.19	8.07178e-33	C12
Ndufs7	1.2116e-22	0.689065	0.61	0.268	2.07063e-18	C12
Cyc1	1.45806e-41	0.930442	0.605	0.198	2.49183e-37	C12
Itgav	5.8744e-23	0.715751	0.605	0.285	1.00393e-18	C12
Hnrnpab	0.000508863	0.25536	0.605	0.478	1	C12
Pitpna	3.18472e-25	0.568015	0.599	0.224	5.44269e-21	C12
Rap1b	9.0678e-06	0.285315	0.599	0.406	0.154969	C12
Psmb6	3.79269e-05	0.307925	0.599	0.423	0.64817	C12
Clec4a2	7.96779e-66	1.10864	0.593	0.075	1.36169e-61	C12
Uqcrfs1	1.6002e-26	0.762172	0.593	0.234	2.73475e-22	C12
Lcp1	1.7103e-44	0.961325	0.587	0.124	2.92291e-40	C12
Mrpl57	1.58413e-15	0.557357	0.587	0.289	2.70727e-11	C12
Eif4ebp1	5.48909e-08	0.401487	0.587	0.375	0.000938086	C12
Tgfbi	2.60818e-05	0.3515	0.587	0.437	0.445738	C12
Ckb	8.44563e-154	2.05388	0.581	0.062	1.44336e-149	C12
Hilpda	1.95228e-20	0.713583	0.581	0.236	3.33645e-16	C12
Ndufa8	5.99165e-10	0.415365	0.581	0.335	1.02397e-05	C12
Hnrnpa1	6.37172e-05	0.309953	0.581	0.437	1	C12
Atp6v1d	1.25179e-49	1.05062	0.576	0.121	2.13931e-45	C12
Gm2a	1.04575e-40	1.15335	0.576	0.145	1.78718e-36	C12
Vdac2	2.08306e-19	0.575938	0.576	0.241	3.55995e-15	C12
Chchd10	1.30922e-107	1.52728	0.57	0.036	2.23746e-103	C12
Bola2	3.82783e-13	0.533491	0.57	0.373	6.54175e-09	C12
0610012G03Rik	8.83835e-09	0.433703	0.57	0.361	0.000151047	C12
Ostf1	1.39694e-08	0.342556	0.57	0.336	0.000238738	C12
Eno1	7.60123e-23	0.716804	0.564	0.215	1.29905e-18	C12
Ndufv2	2.22496e-18	0.609353	0.564	0.243	3.80245e-14	C12
Ndufa12	3.19443e-11	0.504627	0.564	0.322	5.45927e-07	C12
Ncl	1.90557e-07	0.420093	0.564	0.382	0.00325662	C12
Map4k4	7.55713e-06	0.32481	0.564	0.374	0.129151	C12
Ifi27l2a	2.76823e-11	0.882311	0.558	0.345	4.73091e-07	C12
Cmtm7	5.78435e-11	0.429537	0.558	0.297	9.88545e-07	C12
Uqcrc1	1.69121e-14	0.54584	0.552	0.266	2.89028e-10	C12
Plec	3.47103e-12	0.433458	0.552	0.28	5.93199e-08	C12
Bhlhe40	5.22993e-10	0.448043	0.552	0.314	8.93796e-06	C12
Tubb6	2.39506e-08	0.415271	0.552	0.332	0.000409316	C12
Psma3	0.000308328	0.263362	0.552	0.389	1	C12
Mmp9	1.47011e-292	3.05351	0.547	0.099	2.51242e-288	C12
G3bp1	1.10308e-19	0.637269	0.541	0.213	1.88516e-15	C12
Nhp2	2.1019e-15	0.598285	0.541	0.302	3.59214e-11	C12
BC005537	3.80207e-07	0.293239	0.541	0.334	0.00649773	C12
Use1	0.0026931	0.251535	0.541	0.409	1	C12
Cited2	5.98953e-47	1.05074	0.535	0.092	1.02361e-42	C12
Ctsa	2.62015e-21	0.722507	0.535	0.205	4.47783e-17	C12
Cox17	1.45837e-12	0.467529	0.535	0.262	2.49235e-08	C12
Phb2	3.08287e-12	0.501753	0.535	0.276	5.26862e-08	C12
Rac2	1.02577e-50	1.065	0.529	0.078	1.75304e-46	C12
Cox14	4.67647e-08	0.430449	0.529	0.336	0.000799208	C12
Lamtor2	0.000286674	0.276006	0.529	0.367	1	C12
1110008F13Rik	2.97698e-10	0.470091	0.523	0.284	5.08766e-06	C12
Aco2	3.08296e-30	0.775556	0.517	0.142	5.26878e-26	C12
Efhd2	3.90901e-22	0.67409	0.517	0.178	6.6805e-18	C12
Atp6v0d2	2.07143e-153	1.34119	0.512	0.003	3.54007e-149	C12
Gngt2	1.56296e-21	0.554979	0.512	0.183	2.67109e-17	C12
Cotl1	1.72669e-16	0.480446	0.512	0.216	2.95092e-12	C12
Furin	4.0178e-14	0.586471	0.512	0.238	6.86643e-10	C12
Ndufb3	1.95338e-10	0.436465	0.512	0.264	3.33832e-06	C12
Lamtor5	1.18745e-07	0.307031	0.512	0.316	0.00202935	C12
Gna13	2.0051e-18	0.54841	0.506	0.195	3.42672e-14	C12
Rnf149	1.59823e-12	0.3262	0.506	0.273	2.73138e-08	C12
Zfp36l2	5.41718e-12	0.44186	0.506	0.242	9.25796e-08	C12
Ndufb6	2.63744e-09	0.446599	0.506	0.298	4.50738e-05	C12
Tpi1	4.99021e-07	0.348541	0.506	0.3	0.00852826	C12
Map2k2	1.42615e-06	0.361569	0.506	0.315	0.0243729	C12
Set	0.000161871	0.31944	0.506	0.38	1	C12
Clec12a	8.82451e-106	1.19111	0.5	0.014	1.50811e-101	C12
Snx10	4.59708e-69	1.24807	0.5	0.063	7.85641e-65	C12
Bdh2	4.10663e-68	1.09405	0.5	0.05	7.01823e-64	C12
Iscu	2.55515e-09	0.382038	0.5	0.265	4.36675e-05	C12
Hnrnpa3	1.78017e-05	0.2657	0.5	0.325	0.304231	C12
Gpi1	3.60035e-09	0.407504	0.494	0.262	6.15299e-05	C12
Edem1	7.97476e-34	0.763995	0.488	0.106	1.36289e-29	C12
Mrpl12	2.81977e-21	0.686212	0.488	0.174	4.81899e-17	C12
Rnf19b	7.97612e-10	0.459439	0.488	0.271	1.36312e-05	C12
Rab7	3.30262e-05	0.279793	0.488	0.317	0.564417	C12
Atp6ap2	1.4785e-28	0.764766	0.483	0.124	2.52676e-24	C12
Ctss	1.78687e-22	0.289861	0.483	0.193	3.05377e-18	C12
Lpl	1.77186e-10	0.484443	0.483	0.238	3.02812e-06	C12
Glrx5	4.0694e-08	0.3401	0.483	0.265	0.00069546	C12
Tln1	5.92812e-08	0.372049	0.483	0.266	0.00101312	C12
Sf3b5	0.00264671	0.250523	0.483	0.371	1	C12
Tcirg1	3.74398e-45	0.943517	0.477	0.071	6.39847e-41	C12
Sdc4	1.68543e-08	0.31379	0.477	0.261	0.00028804	C12
Tomm5	0.000123991	0.256203	0.477	0.311	1	C12
Sdha	1.54572e-24	0.721107	0.471	0.139	2.64163e-20	C12
Hsd17b10	1.07833e-15	0.527559	0.471	0.184	1.84287e-11	C12
Id2	1.02733e-11	0.427417	0.471	0.223	1.7557e-07	C12
Bola3	2.00643e-08	0.320359	0.471	0.255	0.000342898	C12
Pgam1	1.10081e-06	0.400662	0.471	0.295	0.0188129	C12
Tns3	2.92318e-29	0.743423	0.465	0.112	4.99571e-25	C12
Actr2	9.20804e-10	0.437262	0.465	0.231	1.57365e-05	C12
Chchd1	1.58603e-09	0.464274	0.465	0.241	2.71053e-05	C12
Card19	1.3951e-07	0.314752	0.465	0.263	0.00238423	C12
Mpc2	6.65932e-05	0.264398	0.465	0.296	1	C12
Slc9b2	4.40806e-137	1.39658	0.459	0.003	7.53337e-133	C12
Naa50	1.25289e-15	0.613904	0.459	0.201	2.14119e-11	C12
Tuba1c	5.3905e-14	0.493882	0.459	0.19	9.21236e-10	C12
Ube2a	6.2842e-11	0.475868	0.459	0.215	1.07397e-06	C12
Polr2f	0.00132685	0.265014	0.459	0.317	1	C12
Pstpip1	5.04434e-90	1.20532	0.453	0.015	8.62078e-86	C12
Tmem65	2.28986e-28	0.746256	0.453	0.109	3.91337e-24	C12
Mrpl34	1.52884e-11	0.472857	0.453	0.21	2.61279e-07	C12
Capza1	2.62801e-09	0.31297	0.453	0.235	4.49126e-05	C12
Hn1	0.000451086	0.283317	0.453	0.304	1	C12
Ext1	1.51889e-11	0.486184	0.448	0.209	2.59578e-07	C12
Ndufa10	3.52385e-10	0.437138	0.448	0.215	6.02225e-06	C12
Coa3	1.04775e-07	0.398691	0.442	0.24	0.0017906	C12
Sec11c	2.35495e-26	0.704888	0.436	0.106	4.02462e-22	C12
Fam96a	6.13998e-17	0.543015	0.436	0.151	1.04932e-12	C12
Ubald2	2.2777e-12	0.385972	0.436	0.196	3.89259e-08	C12
Taldo1	2.03079e-10	0.454548	0.436	0.204	3.47061e-06	C12
Txn2	3.96737e-08	0.345317	0.436	0.226	0.000678024	C12
Mrps14	2.09677e-05	0.341909	0.436	0.27	0.358338	C12
Lat2	1.52486e-61	1.01859	0.43	0.03	2.60599e-57	C12
Trem2	3.90502e-37	0.763935	0.43	0.077	6.67369e-33	C12
Gns	1.56043e-07	0.395949	0.43	0.228	0.00266677	C12
Ywhag	1.01484e-05	0.264351	0.43	0.257	0.173436	C12
Lsm4	0.0013196	0.277527	0.43	0.291	1	C12
Polr2j	0.000742143	0.259711	0.43	0.283	1	C12
Xpr1	2.09577e-32	0.874925	0.424	0.113	3.58166e-28	C12
Slc6a6	1.41736e-15	0.375102	0.424	0.174	2.42226e-11	C12
Emb	1.44505e-15	0.426903	0.424	0.162	2.46959e-11	C12
Lasp1	3.11776e-12	0.549503	0.424	0.193	5.32825e-08	C12
Dazap2	3.4907e-06	0.278232	0.424	0.247	0.0596561	C12
Banf1	0.000347856	0.303126	0.424	0.275	1	C12
Ndufs2	9.6931e-05	0.27212	0.424	0.265	1	C12
Anxa4	1.03675e-25	0.6867	0.419	0.099	1.77181e-21	C12
H2afy	5.28368e-10	0.366553	0.419	0.214	9.02981e-06	C12
Sin3b	1.8001e-07	0.418132	0.419	0.23	0.00307636	C12
Sema4d	1.70716e-64	0.861744	0.413	0.025	2.91753e-60	C12
Ivns1abp	5.87464e-16	0.504504	0.413	0.147	1.00398e-11	C12
Dnajc15	2.52102e-12	0.561737	0.413	0.183	4.30842e-08	C12
Map2k3	1.50069e-10	0.445357	0.413	0.183	2.56467e-06	C12
Mrps36	1.83668e-09	0.355549	0.413	0.196	3.13889e-05	C12
Msrb1	2.89429e-05	0.303429	0.413	0.244	0.494633	C12
Psmb7	3.17422e-05	0.276131	0.413	0.246	0.542474	C12
Rab14	0.00183544	0.285526	0.413	0.283	1	C12
Sirpa	8.19123e-26	0.614017	0.407	0.097	1.39988e-21	C12
Arl8b	7.7099e-13	0.367985	0.407	0.173	1.31762e-08	C12
Ak2	6.04858e-12	0.512666	0.407	0.177	1.0337e-07	C12
Cnih4	7.50627e-12	0.398903	0.407	0.181	1.28282e-07	C12
Klf13	2.80383e-08	0.393497	0.407	0.2	0.000479175	C12
Rilpl2	2.46008e-14	0.55708	0.401	0.149	4.20428e-10	C12
M6pr	1.94923e-11	0.44319	0.401	0.167	3.33123e-07	C12
Mrpl42	1.76508e-06	0.331395	0.401	0.217	0.0301653	C12
Lamtor1	2.47008e-05	0.256595	0.401	0.238	0.422137	C12
Atp1a1	6.04993e-05	0.322049	0.401	0.239	1	C12
Nr4a2	0.00575823	0.257451	0.401	0.277	1	C12
Atp6v1c1	1.80159e-29	0.780723	0.395	0.077	3.07891e-25	C12
Emc6	3.20563e-10	0.441745	0.395	0.174	5.47842e-06	C12
Lims1	1.04349e-07	0.311576	0.395	0.204	0.00178333	C12
Tomm22	8.96334e-07	0.389223	0.395	0.217	0.0153184	C12
Ncf4	2.50986e-35	0.720374	0.39	0.063	4.28935e-31	C12
Mdh1	4.85089e-14	0.535218	0.39	0.14	8.29017e-10	C12
Slc6a8	8.8503e-14	0.541702	0.39	0.146	1.51252e-09	C12
Hspa9	3.37399e-06	0.306032	0.39	0.213	0.0576615	C12
Vdac1	3.06969e-05	0.270905	0.39	0.227	0.524611	C12
Hexb	2.17674e-26	0.773081	0.384	0.08	3.72005e-22	C12
Tkt	1.08449e-11	0.329678	0.384	0.17	1.8534e-07	C12
Txnrd1	3.17515e-09	0.354723	0.378	0.175	5.42633e-05	C12
Stra13	4.27953e-07	0.409755	0.378	0.193	0.00731372	C12
Ndufs4	0.000956283	0.25998	0.378	0.239	1	C12
Rala	0.000996123	0.289719	0.378	0.243	1	C12
Mrps26	1.21676e-10	0.473438	0.372	0.155	2.07944e-06	C12
Psma6	1.19318e-09	0.483007	0.372	0.168	2.03914e-05	C12
Psmb8	6.60484e-08	0.25203	0.372	0.194	0.00112877	C12
Atp6ap1	4.10635e-06	0.368152	0.372	0.2	0.0701775	C12
Sgpl1	4.49563e-14	0.449326	0.366	0.127	7.68303e-10	C12
Sptssa	1.66498e-08	0.33361	0.366	0.174	0.000284545	C12
Ndufs8	0.00105537	0.265297	0.366	0.23	1	C12
Arsb	1.66077e-59	1.12113	0.36	0.076	2.83826e-55	C12
Prdm1	6.75579e-23	0.661382	0.36	0.08	1.15456e-18	C12
Dab2	2.69768e-12	0.250745	0.36	0.166	4.61033e-08	C12
1810043H04Rik	1.63304e-09	0.269566	0.36	0.179	2.79087e-05	C12
Pold4	1.72663e-05	0.319818	0.36	0.198	0.295082	C12
2610001J05Rik	0.0016179	0.289672	0.36	0.233	1	C12
Ccdc88a	2.53867e-21	0.672858	0.355	0.086	4.33859e-17	C12
Abi1	2.16695e-14	0.43682	0.355	0.12	3.70332e-10	C12
Gusb	6.4148e-12	0.463513	0.355	0.131	1.09629e-07	C12
Hspd1	7.87291e-09	0.426364	0.355	0.157	0.000134548	C12
Sdhc	9.85239e-08	0.410485	0.355	0.167	0.00168377	C12
Plp2	2.75645e-05	0.33917	0.355	0.202	0.471078	C12
Ndufs3	4.01395e-05	0.322898	0.355	0.198	0.685984	C12
Atp1b3	0.000115469	0.283289	0.355	0.214	1	C12
Naa38	0.00672316	0.269279	0.355	0.249	1	C12
Gpr183	2.56975e-49	0.901873	0.349	0.024	4.3917e-45	C12
Ptpn12	1.31281e-12	0.503217	0.349	0.123	2.24359e-08	C12
Mapkapk2	6.01607e-06	0.271112	0.349	0.189	0.102815	C12
Grb2	1.80881e-08	0.411448	0.343	0.151	0.000309126	C12
Coro1b	2.16256e-06	0.321971	0.343	0.173	0.0369582	C12
Cct7	0.000246056	0.297893	0.343	0.204	1	C12
Kcnn4	8.46027e-46	0.780217	0.337	0.026	1.44586e-41	C12
Fam49b	1.74571e-18	0.406773	0.337	0.102	2.98342e-14	C12
Tpp1	6.67071e-14	0.414663	0.337	0.113	1.14002e-09	C12
Creg1	1.1601e-11	0.262413	0.337	0.151	1.98261e-07	C12
Nars	2.39609e-08	0.369348	0.337	0.149	0.000409492	C12
Oxct1	6.27579e-07	0.353112	0.337	0.163	0.0107253	C12
Nudc	2.02713e-05	0.352425	0.337	0.188	0.346436	C12
Ociad1	2.49471e-05	0.292251	0.337	0.181	0.426346	C12
Plxnd1	5.56107e-19	0.494716	0.331	0.086	9.50387e-15	C12
Rhog	8.20564e-10	0.324898	0.331	0.142	1.40234e-05	C12
Rps26-ps1	1.48176e-05	0.338447	0.331	0.173	0.253232	C12
Sms	1.8529e-25	0.698819	0.326	0.057	3.16661e-21	C12
Mkrn1	1.838e-09	0.374927	0.326	0.133	3.14114e-05	C12
Aup1	1.00416e-05	0.297283	0.326	0.168	0.171611	C12
Ccr1	4.67221e-38	0.691777	0.32	0.033	7.98481e-34	C12
Gnptab	1.52836e-33	0.741666	0.32	0.04	2.61196e-29	C12
5031439G07Rik	7.93954e-20	0.66526	0.32	0.075	1.35687e-15	C12
Cd53	2.79176e-15	0.306329	0.32	0.118	4.77111e-11	C12
Cisd1	3.38793e-11	0.337615	0.32	0.125	5.78997e-07	C12
Tgfbr1	2.57025e-11	0.46841	0.314	0.109	4.39256e-07	C12
Slc25a11	3.43332e-09	0.435171	0.314	0.124	5.86755e-05	C12
Timm17a	2.36483e-05	0.257009	0.314	0.169	0.40415	C12
Llph	0.000382126	0.289004	0.314	0.183	1	C12
Twf2	1.49572e-27	0.552851	0.308	0.048	2.55619e-23	C12
Csf2rb	6.71316e-17	0.42582	0.308	0.09	1.14728e-12	C12
Nol7	1.49967e-11	0.342755	0.308	0.114	2.56293e-07	C12
Ehd4	4.18864e-08	0.337441	0.308	0.135	0.000715839	C12
Chp1	2.39484e-07	0.316663	0.308	0.14	0.00409278	C12
Mrpl36	2.81841e-05	0.280959	0.308	0.161	0.481666	C12
Emg1	0.000146601	0.288236	0.308	0.17	1	C12
Mrps28	0.000103728	0.265476	0.308	0.169	1	C12
AI662270	1.27815e-44	0.561953	0.302	0.028	2.18436e-40	C12
Cyth4	2.76949e-38	0.564772	0.302	0.034	4.73305e-34	C12
Ncf2	7.25442e-30	0.633533	0.302	0.041	1.23978e-25	C12
Pid1	2.80591e-17	0.620466	0.302	0.073	4.79531e-13	C12
Pycard	3.37585e-17	0.442857	0.302	0.084	5.76932e-13	C12
Cux1	5.02528e-15	0.423515	0.302	0.088	8.58821e-11	C12
Cxcr4	4.16424e-14	0.343613	0.302	0.104	7.11668e-10	C12
Ms4a7	1.44902e-12	0.388216	0.302	0.112	2.47637e-08	C12
Mdfic	2.60305e-12	0.421814	0.302	0.097	4.44862e-08	C12
Idh3g	5.10802e-11	0.344529	0.302	0.116	8.72961e-07	C12
Ptpn1	1.43667e-05	0.338286	0.302	0.152	0.245526	C12
C1qbp	2.00664e-05	0.269154	0.302	0.156	0.342934	C12
Eif3b	0.000590956	0.254278	0.302	0.175	1	C12
Eif4b	0.000345024	0.296348	0.302	0.172	1	C12
Tfrc	6.52928e-57	0.91304	0.297	0.01	1.11585e-52	C12
Tmem192	1.80888e-15	0.486807	0.297	0.078	3.09138e-11	C12
1110001J03Rik	1.08781e-08	0.370037	0.297	0.118	0.000185907	C12
Sdhaf4	2.27686e-07	0.335691	0.297	0.13	0.00389116	C12
Zfp703	4.09316e-07	0.312436	0.297	0.137	0.00699522	C12
S100a1	4.76541e-07	0.367437	0.297	0.131	0.00814409	C12
Mrps18c	2.18881e-06	0.277167	0.297	0.144	0.0374067	C12
Tmem9b	1.0156e-05	0.257183	0.297	0.153	0.173565	C12
Pcbd2	1.36702e-05	0.283356	0.297	0.149	0.233624	C12
Fbl	1.91284e-05	0.34965	0.297	0.156	0.326904	C12
Mrps18a	3.30222e-05	0.291628	0.297	0.155	0.56435	C12
Whsc1	1.89453e-21	0.625601	0.291	0.056	3.23775e-17	C12
Slc4a2	3.09655e-18	0.538609	0.291	0.062	5.292e-14	C12
1500011K16Rik	1.28503e-10	0.429889	0.291	0.1	2.19611e-06	C12
Plxnb2	1.26341e-06	0.288613	0.291	0.148	0.0215917	C12
Larp4b	7.34818e-06	0.2801	0.291	0.148	0.12558	C12
Cct3	0.00172437	0.28073	0.291	0.172	1	C12
Mgst3	0.000154079	0.26131	0.291	0.16	1	C12
Syngr1	4.65638e-22	0.406395	0.285	0.07	7.95775e-18	C12
Letm1	2.75334e-17	0.517473	0.285	0.063	4.70545e-13	C12
Cs	6.06467e-09	0.276756	0.285	0.121	0.000103645	C12
Atf1	1.21791e-08	0.417854	0.285	0.111	0.000208142	C12
Dpy30	2.3407e-07	0.311284	0.285	0.128	0.00400026	C12
Gsto1	3.33531e-05	0.258251	0.285	0.146	0.570004	C12
Tnfrsf11a	4.22286e-43	0.764453	0.279	0.015	7.21687e-39	C12
Ptpn6	4.25463e-37	0.603468	0.279	0.026	7.27116e-33	C12
Myo1e	1.67055e-14	0.490371	0.279	0.071	2.85498e-10	C12
Tomm70a	5.30434e-13	0.46559	0.279	0.081	9.06512e-09	C12
Plekho1	1.70228e-12	0.474361	0.279	0.083	2.9092e-08	C12
Ik	1.42479e-11	0.418874	0.279	0.088	2.43496e-07	C12
Etfa	3.77504e-08	0.357993	0.279	0.111	0.000645154	C12
Abl2	9.53304e-08	0.383513	0.279	0.112	0.0016292	C12
Vps4b	1.90351e-05	0.271705	0.279	0.139	0.32531	C12
Jdp2	4.76652e-28	0.622124	0.273	0.031	8.14599e-24	C12
Trim25	2.02298e-15	0.337998	0.273	0.083	3.45728e-11	C12
Pdhb	7.34686e-14	0.431087	0.273	0.073	1.25558e-09	C12
Mknk2	1.33285e-12	0.320182	0.273	0.095	2.27784e-08	C12
Spr	2.46278e-09	0.394832	0.273	0.097	4.20889e-05	C12
Emilin2	1.03394e-08	0.323382	0.273	0.11	0.0001767	C12
Prpf40a	1.43462e-07	0.259873	0.273	0.127	0.00245176	C12
Mrpl41	2.70186e-07	0.312398	0.273	0.115	0.00461748	C12
Pgd	7.17696e-07	0.30727	0.273	0.121	0.0122654	C12
Trip6	3.47478e-06	0.361713	0.273	0.125	0.0593839	C12
Trappc6a	2.6647e-05	0.285347	0.273	0.138	0.455397	C12
Mt3	8.45079e-83	1.44064	0.267	0.002	1.44424e-78	C12
Hagh	2.63215e-16	0.484135	0.267	0.059	4.49834e-12	C12
Pltp	4.75938e-16	0.52362	0.267	0.063	8.13379e-12	C12
Wipf1	5.14784e-07	0.376917	0.267	0.111	0.00879765	C12
Uqcrc2	1.30032e-06	0.256776	0.267	0.13	0.0222224	C12
Gltp	2.46602e-06	0.339771	0.267	0.118	0.0421443	C12
Ifngr2	7.66533e-06	0.269305	0.267	0.128	0.131	C12
Sdhd	9.63381e-06	0.27608	0.267	0.128	0.164642	C12
4930523C07Rik	9.34464e-05	0.26704	0.267	0.137	1	C12
Ms4a6d	8.50869e-18	0.383546	0.262	0.067	1.45413e-13	C12
Src	1.91496e-15	0.485888	0.262	0.059	3.27266e-11	C12
Pmf1	2.52411e-14	0.547414	0.262	0.068	4.31371e-10	C12
Fnbp1l	5.47494e-13	0.531075	0.262	0.079	9.35668e-09	C12
Sh3kbp1	1.19977e-07	0.3731	0.262	0.105	0.00205041	C12
Slc25a39	2.72232e-07	0.309732	0.262	0.109	0.00465245	C12
Fam129b	3.06957e-07	0.432357	0.262	0.111	0.0052459	C12
Coro1c	1.76167e-06	0.359063	0.262	0.112	0.030107	C12
Arf3	0.000452717	0.307621	0.262	0.14	1	C12
Ddt	0.00176694	0.255517	0.262	0.148	1	C12
Adrbk2	8.58163e-50	0.698696	0.256	0.008	1.4666e-45	C12
Myo5a	2.02693e-12	0.463491	0.256	0.069	3.46403e-08	C12
Hacd4	3.5599e-12	0.410228	0.256	0.076	6.08387e-08	C12
Mvp	4.7193e-07	0.293094	0.256	0.114	0.00806528	C12
Fam177a	1.17007e-06	0.283729	0.256	0.115	0.0199964	C12
Pla2g7	1.69203e-06	0.336548	0.256	0.109	0.0289168	C12
Ccl21a	0	4.76385	1	0.031	0	C13
Rps3	2.1552e-23	0.394866	1	0.979	3.68324e-19	C13
Rps11	4.64165e-23	0.373153	1	0.993	7.93258e-19	C13
Rps14	1.73295e-15	0.256974	1	0.997	2.96162e-11	C13
Rps8	3.58291e-14	0.250687	1	0.995	6.12319e-10	C13
Eef1a1	1.18492e-12	0.294209	1	0.987	2.02503e-08	C13
Rpl26	1.3663e-12	0.252804	1	0.989	2.33501e-08	C13
Rps5	5.29916e-12	0.274423	1	0.988	9.05626e-08	C13
Rpl9	1.63995e-11	0.275881	1	0.975	2.80267e-07	C13
Rpl28	4.07138e-11	0.275637	1	0.975	6.95798e-07	C13
Ppia	1.47584e-20	0.478938	0.993	0.961	2.52222e-16	C13
Rps7	1.02914e-12	0.275231	0.993	0.97	1.7588e-08	C13
Rps4x	7.43616e-12	0.250105	0.993	0.983	1.27084e-07	C13
Rpl22	4.91793e-12	0.320621	0.979	0.897	8.40475e-08	C13
Fkbp1a	4.81964e-48	0.853569	0.971	0.635	8.23676e-44	C13
Gnas	1.43285e-45	0.736642	0.95	0.834	2.44874e-41	C13
Gng11	1.6025e-86	1.35725	0.943	0.491	2.73868e-82	C13
Calm1	3.39652e-14	0.499717	0.943	0.805	5.80465e-10	C13
Hint1	8.31e-12	0.393797	0.936	0.785	1.42018e-07	C13
Atox1	2.0324e-23	0.608559	0.929	0.817	3.47336e-19	C13
Fn1	1.39306e-08	0.353165	0.929	0.756	0.000238074	C13
Hsp90ab1	1.53702e-17	0.480188	0.921	0.802	2.62676e-13	C13
Rpl5	1.70644e-07	0.337444	0.907	0.778	0.0029163	C13
Egfl7	1.57501e-120	1.87248	0.893	0.105	2.69169e-116	C13
Rpl15	3.59144e-05	0.263508	0.893	0.817	0.613777	C13
S100a10	4.73286e-05	0.288733	0.893	0.795	0.808846	C13
Eef2	1.94333e-08	0.311522	0.879	0.83	0.000332114	C13
Btf3	3.90417e-05	0.276992	0.871	0.746	0.667223	C13
Sepp1	1.18501e-46	1.06261	0.864	0.331	2.02519e-42	C13
Gnai2	2.42977e-09	0.317709	0.85	0.719	4.15248e-05	C13
Cldn5	2.73921e-140	2.09801	0.843	0.047	4.68132e-136	C13
Hmgb1	0.000484457	0.277702	0.814	0.681	1	C13
Igfbp4	1.39857e-19	0.683507	0.807	0.493	2.39015e-15	C13
Atp5b	1.14007e-06	0.325384	0.8	0.601	0.0194838	C13
Cox7a2l	1.28322e-14	0.556547	0.786	0.547	2.19301e-10	C13
Tubb5	1.60501e-05	0.35211	0.786	0.656	0.274296	C13
Lyve1	1.6943e-228	2.27579	0.771	0.004	2.89556e-224	C13
Aplp2	7.15689e-52	1.14397	0.771	0.25	1.22311e-47	C13
Crip2	8.56822e-52	1.21978	0.771	0.19	1.46431e-47	C13
Rac1	8.94852e-07	0.356407	0.771	0.577	0.015293	C13
Mmrn1	1.8179e-222	1.99187	0.743	0.002	3.1068e-218	C13
Ecscr	1.6117e-49	1.14383	0.743	0.195	2.75439e-45	C13
Prkcdbp	1.51367e-16	0.621234	0.743	0.478	2.58686e-12	C13
Slc25a3	0.000288664	0.262411	0.743	0.585	1	C13
Rab11a	2.55822e-40	0.988253	0.736	0.271	4.37199e-36	C13
S100a16	2.3294e-58	1.24969	0.729	0.215	3.98094e-54	C13
Klf2	1.04439e-16	0.674222	0.729	0.386	1.78486e-12	C13
Stab1	6.66074e-90	1.5495	0.721	0.059	1.13832e-85	C13
Clta	0.000312921	0.271615	0.721	0.575	1	C13
Arpc3	1.0693e-07	0.430517	0.714	0.498	0.00182743	C13
Clic1	8.12533e-05	0.291696	0.714	0.529	1	C13
Tcf4	9.86122e-11	0.504872	0.707	0.47	1.68528e-06	C13
Ramp2	1.78978e-69	1.40069	0.7	0.088	3.05873e-65	C13
Marcksl1	6.53801e-09	0.464485	0.7	0.488	0.000111735	C13
Gnb2	5.80056e-05	0.279252	0.7	0.537	0.991316	C13
Ptpn18	4.39486e-35	0.872154	0.693	0.2	7.51082e-31	C13
Map1lc3b	0.00190206	0.250498	0.693	0.581	1	C13
Flt4	7.24454e-174	1.70285	0.686	0.006	1.23809e-169	C13
Gnb1	1.27267e-05	0.345615	0.686	0.516	0.217499	C13
Ndufs5	3.43969e-05	0.273164	0.679	0.509	0.587842	C13
Ctsd	1.03706e-07	0.269641	0.671	0.438	0.00177234	C13
Capns1	4.59077e-05	0.286414	0.671	0.482	0.784562	C13
Erh	0.00103368	0.259724	0.671	0.555	1	C13
Id3	1.79182e-12	0.608297	0.664	0.364	3.06223e-08	C13
Edf1	0.000403942	0.283093	0.657	0.532	1	C13
Ywhab	5.03684e-06	0.326504	0.65	0.439	0.0860796	C13
Nrp2	2.43165e-43	1.12298	0.636	0.185	4.15568e-39	C13
Cd47	2.21597e-08	0.458046	0.636	0.398	0.00037871	C13
Msn	0.000103937	0.285379	0.636	0.446	1	C13
Ywhae	4.97102e-05	0.277631	0.629	0.482	0.849547	C13
2700060E02Rik	0.00175847	0.255401	0.629	0.497	1	C13
Ndufa6	0.000150214	0.265211	0.629	0.459	1	C13
Cyb5r3	1.25707e-12	0.573053	0.621	0.349	2.14834e-08	C13
Polr1d	1.02254e-05	0.283975	0.621	0.451	0.174751	C13
Rhoc	5.34981e-05	0.333063	0.621	0.475	0.914283	C13
Nfat5	5.63173e-21	0.708491	0.614	0.286	9.62463e-17	C13
Ltbp4	2.63418e-60	1.31662	0.607	0.085	4.50181e-56	C13
Ctnnb1	3.4707e-09	0.472338	0.607	0.392	5.93143e-05	C13
Fxyd5	7.80264e-08	0.301033	0.607	0.363	0.00133347	C13
Tm4sf1	3.5554e-08	0.386862	0.6	0.348	0.000607618	C13
Tmem160	2.43408e-06	0.283334	0.6	0.38	0.0415985	C13
Ran	1.65057e-05	0.370997	0.6	0.472	0.282083	C13
Hnrnpa1	6.36151e-05	0.292121	0.6	0.437	1	C13
Cd9	3.72967e-12	0.591648	0.593	0.346	6.37401e-08	C13
Ncl	2.14397e-08	0.360693	0.593	0.382	0.000366404	C13
Tpm3	2.81616e-06	0.376847	0.593	0.387	0.0481282	C13
Aprt	3.9617e-06	0.328942	0.593	0.408	0.0677055	C13
Higd2a	5.07912e-05	0.289322	0.593	0.4	0.868022	C13
Gmfg	3.71507e-46	1.16201	0.586	0.091	6.34906e-42	C13
Raly	1.71138e-05	0.363407	0.586	0.392	0.292476	C13
Vcp	0.000106444	0.292397	0.586	0.401	1	C13
Gimap6	7.38133e-63	1.18114	0.579	0.053	1.26147e-58	C13
Psmb3	3.26865e-05	0.290356	0.579	0.39	0.558612	C13
Zfos1	2.16862e-12	0.59825	0.571	0.344	3.70617e-08	C13
Cyb5a	4.90358e-06	0.320129	0.571	0.354	0.0838022	C13
Myct1	1.12331e-58	1.16792	0.564	0.054	1.91973e-54	C13
Srsf2	0.000108503	0.27958	0.564	0.411	1	C13
Cdh5	5.44613e-41	0.935763	0.557	0.099	9.30743e-37	C13
Tgfb1	1.49846e-15	0.659669	0.557	0.235	2.56086e-11	C13
Ppp1r2	3.83219e-09	0.394268	0.543	0.286	6.54921e-05	C13
Prkar1a	5.24178e-05	0.313769	0.543	0.353	0.895821	C13
Tmem234	5.87277e-05	0.312106	0.543	0.366	1	C13
Glud1	1.20216e-17	0.697881	0.536	0.222	2.05449e-13	C13
Eif3i	2.56295e-05	0.349127	0.536	0.376	0.438008	C13
Bax	0.00025827	0.345086	0.536	0.388	1	C13
Reln	1.11594e-113	1.33594	0.521	0.006	1.90715e-109	C13
Kctd12	5.43277e-28	0.848084	0.521	0.122	9.28461e-24	C13
Elk3	2.4595e-23	0.78722	0.521	0.164	4.20329e-19	C13
Maf	2.9784e-09	0.425825	0.521	0.266	5.09008e-05	C13
Eif3e	1.76702e-06	0.29943	0.521	0.313	0.0301984	C13
Pard6g	4.76648e-70	1.22771	0.514	0.052	8.14591e-66	C13
Timp3	5.27461e-31	0.974985	0.514	0.106	9.01432e-27	C13
Rhoj	4.97523e-15	0.564588	0.514	0.215	8.50268e-11	C13
Xist	1.13191e-12	0.861627	0.514	0.278	1.93443e-08	C13
Sptbn1	7.21231e-07	0.406514	0.514	0.322	0.0123258	C13
Gngt2	9.90361e-18	0.51486	0.507	0.183	1.69253e-13	C13
Fscn1	1.19573e-08	0.431802	0.507	0.291	0.00020435	C13
Gltscr2	3.51827e-06	0.394737	0.507	0.296	0.0601272	C13
Slc38a2	4.57092e-06	0.328785	0.507	0.309	0.0781171	C13
Pdpn	3.40059e-05	0.344642	0.5	0.305	0.58116	C13
Nsa2	0.00107957	0.279416	0.5	0.35	1	C13
Tgfbr2	0.0007408	0.302217	0.5	0.341	1	C13
Scn1b	8.9744e-29	0.88392	0.493	0.138	1.53373e-24	C13
Srsf3	1.44702e-05	0.26909	0.493	0.307	0.247296	C13
Zbtb20	0.000152112	0.271886	0.493	0.312	1	C13
Scn3a	7.2832e-123	1.32279	0.486	0.003	1.2447e-118	C13
Chmp2a	5.53931e-09	0.435452	0.486	0.28	9.46668e-05	C13
Ptbp3	4.64313e-06	0.384319	0.486	0.279	0.0793511	C13
Sgk1	8.32991e-05	0.407441	0.479	0.353	1	C13
Tie1	2.17244e-45	1.03519	0.471	0.049	3.71269e-41	C13
Plec	1.01823e-05	0.371437	0.471	0.281	0.174015	C13
Ptx3	2.27578e-17	0.674708	0.464	0.145	3.8893e-13	C13
Ndufs7	1.56204e-06	0.262687	0.464	0.269	0.0266953	C13
Metap2	4.00136e-06	0.331576	0.464	0.295	0.0683833	C13
Lrg1	2.47841e-47	1.29058	0.457	0.042	4.2356e-43	C13
Mef2c	4.27368e-14	0.559226	0.457	0.168	7.30372e-10	C13
Cyr61	3.37075e-08	0.481141	0.457	0.237	0.000576061	C13
Ehd2	2.05707e-06	0.372231	0.457	0.253	0.0351553	C13
Tbcb	5.42433e-05	0.327659	0.457	0.273	0.927018	C13
Actn4	0.00128193	0.282302	0.457	0.301	1	C13
Gja1	2.22247e-09	0.466371	0.45	0.204	3.7982e-05	C13
Cotl1	1.94665e-08	0.414721	0.45	0.216	0.000332682	C13
Lrrc58	1.14585e-07	0.291427	0.45	0.261	0.00195826	C13
Nts	6.45135e-88	1.42964	0.443	0.007	1.10254e-83	C13
Hes1	1.79312e-27	0.90745	0.443	0.087	3.06445e-23	C13
Abhd17a	6.1436e-10	0.432796	0.443	0.204	1.04994e-05	C13
Qk	1.67303e-06	0.338373	0.443	0.249	0.0285921	C13
Galnt1	6.16501e-18	0.626428	0.436	0.138	1.0536e-13	C13
Fxyd6	5.14539e-08	0.426016	0.436	0.208	0.000879347	C13
Rbm25	8.52784e-07	0.363586	0.436	0.278	0.0145741	C13
Dpysl2	9.16281e-06	0.379123	0.436	0.254	0.156592	C13
Wnk1	1.51198e-05	0.369901	0.436	0.248	0.258398	C13
St13	5.077e-05	0.287511	0.436	0.272	0.867659	C13
Foxp1	0.000428564	0.282447	0.436	0.3	1	C13
Gchfr	7.81417e-58	1.0375	0.429	0.023	1.33544e-53	C13
Sdpr	3.8416e-47	0.977938	0.429	0.035	6.5653e-43	C13
Pecam1	7.00904e-29	0.598148	0.429	0.092	1.19784e-24	C13
Nfib	3.98466e-20	0.534101	0.429	0.117	6.80978e-16	C13
Eng	2.81417e-17	0.606427	0.429	0.125	4.80942e-13	C13
Ctnna1	7.25502e-11	0.543815	0.429	0.179	1.23988e-06	C13
Ubald2	9.82494e-09	0.402748	0.429	0.196	0.000167908	C13
Reep3	1.6647e-08	0.377948	0.429	0.206	0.000284497	C13
Atp1a1	6.20662e-07	0.34365	0.429	0.239	0.0106071	C13
Smagp	4.42198e-43	1.01121	0.421	0.039	7.55716e-39	C13
Plvap	9.05129e-25	0.886552	0.421	0.085	1.54687e-20	C13
Pdlim1	6.5049e-10	0.517202	0.421	0.181	1.11169e-05	C13
Eif3c	0.000417192	0.305341	0.421	0.29	1	C13
Smad1	1.1547e-16	0.678173	0.414	0.126	1.97338e-12	C13
Dctn3	8.27308e-05	0.261705	0.414	0.262	1	C13
Fundc2	0.000130632	0.251072	0.414	0.32	1	C13
Kdr	5.04484e-36	0.799011	0.407	0.049	8.62163e-32	C13
Bok	2.51656e-30	0.910898	0.407	0.085	4.3008e-26	C13
Arl4a	1.74644e-21	0.794216	0.407	0.112	2.98467e-17	C13
Carhsp1	1.84129e-10	0.499334	0.407	0.168	3.14677e-06	C13
Uqcrfs1	2.84469e-05	0.285306	0.407	0.236	0.486157	C13
Ece1	4.56853e-14	0.583363	0.4	0.135	7.80762e-10	C13
Amotl1	7.07542e-13	0.550335	0.4	0.142	1.20919e-08	C13
Nras	4.61215e-08	0.371932	0.4	0.189	0.000788216	C13
Ube2a	1.45171e-06	0.304749	0.4	0.216	0.0248098	C13
Ugcg	3.76497e-05	0.386495	0.4	0.238	0.643433	C13
Jup	1.91154e-37	0.844664	0.393	0.041	3.26683e-33	C13
F11r	3.41463e-35	0.802454	0.393	0.046	5.8356e-31	C13
Cd200	1.56401e-26	0.729565	0.393	0.067	2.67288e-22	C13
Myl12b	3.43139e-10	0.49425	0.393	0.172	5.86425e-06	C13
Wasf2	3.05656e-06	0.277601	0.393	0.219	0.0522366	C13
Gap43	1.0149e-39	0.982995	0.386	0.04	1.73446e-35	C13
Tspan18	2.39896e-37	0.871152	0.386	0.04	4.09982e-33	C13
Mtch2	3.83162e-07	0.278072	0.386	0.202	0.00654824	C13
Lims1	7.07464e-06	0.274337	0.386	0.205	0.120906	C13
Bcl10	4.78977e-05	0.261236	0.386	0.231	0.818572	C13
Akap12	2.67404e-11	0.563056	0.379	0.134	4.56993e-07	C13
Adam10	4.69493e-11	0.520058	0.379	0.14	8.02364e-07	C13
Pea15a	4.7542e-10	0.543411	0.379	0.155	8.12492e-06	C13
Aqp1	1.92451e-15	0.694305	0.371	0.103	3.28899e-11	C13
Plod1	1.07989e-11	0.466751	0.371	0.132	1.84554e-07	C13
Jmjd1c	1.94005e-06	0.358197	0.371	0.187	0.0331554	C13
Ppp1r11	1.02577e-05	0.375974	0.371	0.188	0.175304	C13
Tprgl	1.83806e-05	0.279971	0.371	0.228	0.314124	C13
Hspb1	5.24084e-05	0.303376	0.371	0.217	0.89566	C13
Pcsk6	2.54026e-70	1.00349	0.364	0.006	4.34131e-66	C13
Cda	4.06336e-53	0.934519	0.364	0.015	6.94429e-49	C13
Sema6a	7.32983e-41	0.881136	0.364	0.027	1.25267e-36	C13
Txnip	1.34687e-19	0.626608	0.364	0.082	2.30181e-15	C13
Abhd17b	1.38054e-16	0.62789	0.364	0.1	2.35935e-12	C13
Tspan9	9.90954e-16	0.519141	0.364	0.099	1.69354e-11	C13
Rbpms	6.41375e-12	0.450362	0.364	0.124	1.09611e-07	C13
Lamc1	0.00214166	0.264265	0.364	0.23	1	C13
Prox1	1.00325e-84	1.09254	0.357	0.003	1.71456e-80	C13
Atp13a3	1.39232e-10	0.441531	0.357	0.134	2.37948e-06	C13
Dusp3	3.1325e-10	0.361253	0.357	0.14	5.35344e-06	C13
Sypl	4.4745e-07	0.390222	0.357	0.163	0.00764693	C13
Arl6ip1	0.000787669	0.264954	0.357	0.213	1	C13
Angpt2	4.34987e-31	0.807227	0.35	0.039	7.43393e-27	C13
Prss23	4.68409e-11	0.646123	0.35	0.127	8.00511e-07	C13
Asap1	1.87759e-10	0.365361	0.35	0.133	3.2088e-06	C13
Sptssa	1.1882e-09	0.512873	0.35	0.174	2.03064e-05	C13
Hras	1.49015e-05	0.250319	0.35	0.193	0.254667	C13
Degs1	1.9269e-05	0.260534	0.35	0.187	0.329307	C13
Nfia	4.60513e-05	0.300775	0.35	0.213	0.787017	C13
Cct5	0.00145649	0.298354	0.35	0.24	1	C13
Npdc1	0.00452929	0.260802	0.35	0.235	1	C13
Pam	0.00119937	0.296312	0.35	0.221	1	C13
Stmn1	0.000273444	0.390991	0.35	0.196	1	C13
Ybx3	9.27263e-05	0.333906	0.35	0.187	1	C13
Emid1	4.8977e-30	0.737933	0.343	0.041	8.37016e-26	C13
Calcrl	1.46445e-29	0.72121	0.343	0.043	2.50275e-25	C13
Ppfibp1	4.5367e-08	0.473477	0.343	0.154	0.000775322	C13
Nckap1	6.78403e-07	0.335171	0.343	0.157	0.0115939	C13
Srsf10	8.38071e-06	0.313123	0.343	0.177	0.143226	C13
Tulp4	1.06797e-05	0.353163	0.343	0.171	0.182517	C13
Guk1	0.00364423	0.270325	0.343	0.212	1	C13
Zfp207	0.000267663	0.29372	0.343	0.197	1	C13
Arhgap29	6.93903e-17	0.608306	0.336	0.08	1.18588e-12	C13
Plxnd1	1.77593e-15	0.699661	0.336	0.086	3.03507e-11	C13
Pvrl2	2.99926e-13	0.568767	0.336	0.096	5.12574e-09	C13
Anxa7	3.61755e-10	0.360077	0.336	0.128	6.18239e-06	C13
Abca1	3.08145e-09	0.340314	0.336	0.137	5.2662e-05	C13
Lsm2	4.88261e-09	0.427358	0.336	0.139	8.34438e-05	C13
Macf1	6.82775e-08	0.401496	0.336	0.149	0.00116686	C13
Aimp1	3.2911e-05	0.26715	0.336	0.187	0.562449	C13
Hmg20b	0.000189156	0.27851	0.336	0.246	1	C13
Klf13	0.000730335	0.285987	0.336	0.201	1	C13
Lama4	0.000221081	0.314791	0.336	0.191	1	C13
Nxf1	0.00741563	0.267477	0.336	0.217	1	C13
Tmem204	2.28774e-29	0.746853	0.329	0.037	3.90974e-25	C13
Unc5b	4.35197e-21	0.631233	0.329	0.056	7.43751e-17	C13
Nr2f2	3.36137e-11	0.617985	0.329	0.105	5.74457e-07	C13
Ehd4	5.42874e-10	0.295526	0.329	0.136	9.27772e-06	C13
Arhgap31	0.00128624	0.25547	0.329	0.203	1	C13
Eif3m	0.00017797	0.280273	0.329	0.198	1	C13
Rasip1	1.39041e-26	0.735967	0.321	0.042	2.3762e-22	C13
Fgl2	5.63488e-18	0.709494	0.321	0.067	9.63e-14	C13
Sptan1	5.24859e-07	0.335658	0.321	0.151	0.00896983	C13
Eif4b	6.10703e-06	0.336044	0.321	0.172	0.104369	C13
Ankrd11	0.000888692	0.285225	0.321	0.185	1	C13
Pxn	1.59293e-17	0.478907	0.314	0.068	2.72231e-13	C13
Chmp3	1.21797e-06	0.427749	0.314	0.163	0.0208151	C13
Rras	3.29153e-06	0.311526	0.314	0.157	0.0562522	C13
Eif3g	0.003187	0.295368	0.314	0.196	1	C13
Map4k2	1.70675e-38	0.716466	0.307	0.017	2.91684e-34	C13
Rasgrp3	3.96848e-31	0.721432	0.307	0.026	6.78213e-27	C13
Bcl6b	4.26883e-30	0.564287	0.307	0.032	7.29543e-26	C13
Irf8	5.30721e-22	0.449462	0.307	0.06	9.07002e-18	C13
Tshz2	4.1927e-16	0.617492	0.307	0.065	7.16532e-12	C13
Piezo2	5.41449e-15	0.552986	0.307	0.071	9.25336e-11	C13
Vps36	1.08164e-06	0.287702	0.307	0.142	0.0184852	C13
Bin1	5.6026e-06	0.31031	0.307	0.143	0.0957485	C13
Eif3b	0.00145749	0.264479	0.307	0.176	1	C13
Gng2	6.32646e-05	0.262422	0.307	0.156	1	C13
Mef2a	0.000110654	0.286647	0.307	0.164	1	C13
Raph1	0.000100742	0.340819	0.307	0.166	1	C13
Gimap5	3.565e-29	0.627468	0.3	0.03	6.09258e-25	C13
Lmo2	1.50501e-28	0.617151	0.3	0.033	2.57207e-24	C13
Mgat4b	5.82071e-17	0.583055	0.3	0.061	9.94759e-13	C13
Plk2	2.18522e-13	0.678418	0.3	0.081	3.73454e-09	C13
Apold1	3.86378e-10	0.292026	0.3	0.116	6.6032e-06	C13
Tns1	9.64072e-09	0.414894	0.3	0.125	0.00016476	C13
Gramd1a	2.53539e-08	0.379021	0.3	0.113	0.000433298	C13
Maff	9.86509e-05	0.384124	0.3	0.16	1	C13
Adgrg3	2.72266e-57	0.896179	0.293	0.004	4.65303e-53	C13
Cpne2	2.10961e-20	0.68809	0.293	0.047	3.60532e-16	C13
2900026A02Rik	2.52168e-18	0.519909	0.293	0.054	4.30956e-14	C13
Eif2b2	1.70959e-13	0.455512	0.293	0.073	2.92169e-09	C13
Smyd2	1.34546e-11	0.465825	0.293	0.085	2.2994e-07	C13
Smarca4	4.3183e-08	0.349822	0.293	0.119	0.000737997	C13
Piezo1	6.42941e-08	0.402177	0.293	0.118	0.00109879	C13
Pcif1	0.000287665	0.250896	0.293	0.162	1	C13
Srpk2	0.00320432	0.276101	0.293	0.173	1	C13
Ube2e3	0.000166347	0.2785	0.293	0.161	1	C13
Ggct	2.24921e-45	0.741257	0.286	0.009	3.84389e-41	C13
Ltc4s	8.42739e-37	0.761275	0.286	0.015	1.44024e-32	C13
Cracr2b	2.66247e-29	0.66577	0.286	0.024	4.55016e-25	C13
Icam2	4.94715e-25	0.632411	0.286	0.033	8.45468e-21	C13
1700025G04Rik	2.05877e-13	0.471786	0.286	0.071	3.51843e-09	C13
Cd151	1.02348e-07	0.342529	0.286	0.11	0.00174912	C13
Grpel1	3.8092e-05	0.318659	0.286	0.148	0.650993	C13
Fubp1	0.00177625	0.262253	0.286	0.177	1	C13
Hmcn1	1.46841e-10	0.454591	0.279	0.091	2.50951e-06	C13
Dusp2	1.57485e-08	0.344903	0.279	0.103	0.000269142	C13
4931406P16Rik	1.60095e-08	0.360308	0.279	0.106	0.000273602	C13
Gpsm3	3.08617e-08	0.382616	0.279	0.101	0.000527426	C13
Imp3	7.96888e-07	0.254676	0.279	0.135	0.0136188	C13
Tmem2	1.98767e-05	0.26091	0.279	0.139	0.339692	C13
Rsu1	0.000236599	0.296379	0.279	0.147	1	C13
Tbx1	3.71938e-71	0.752752	0.271	0.001	6.35642e-67	C13
Nmb	5.83138e-31	0.655218	0.271	0.018	9.96582e-27	C13
Tbc1d4	4.72146e-28	0.568575	0.271	0.028	8.06898e-24	C13
Id1	5.23953e-22	0.730182	0.271	0.035	8.95436e-18	C13
S1pr1	1.03116e-11	0.445979	0.271	0.073	1.76226e-07	C13
Mpzl1	5.17234e-07	0.340303	0.271	0.105	0.00883953	C13
2010111I01Rik	5.55833e-05	0.256975	0.271	0.145	0.949919	C13
Ccdc34	0.0049759	0.302501	0.271	0.163	1	C13
Luzp1	0.00194493	0.255566	0.271	0.171	1	C13
Ipo11	1.55967e-26	0.674274	0.264	0.025	2.66548e-22	C13
Itga9	4.27008e-26	0.566487	0.264	0.023	7.29756e-22	C13
Tmem173	4.21607e-09	0.269368	0.264	0.1	7.20527e-05	C13
Ccnd1	5.77228e-09	0.376974	0.264	0.086	9.86482e-05	C13
Tanc1	8.20476e-07	0.311338	0.264	0.104	0.0140219	C13
Sugt1	8.39872e-07	0.368386	0.264	0.11	0.0143534	C13
Ppp2r5a	2.40804e-06	0.387764	0.264	0.121	0.0411535	C13
Rnps1	5.12046e-05	0.252527	0.264	0.128	0.875087	C13
G3bp2	0.00073621	0.261843	0.264	0.153	1	C13
Trappc6a	0.000130423	0.312561	0.264	0.139	1	C13
Gpm6a	2.33349e-56	0.660559	0.257	0.002	3.98794e-52	C13
Pear1	5.55822e-17	0.582391	0.257	0.042	9.499e-13	C13
Tspan13	1.75724e-11	0.417971	0.257	0.074	3.00312e-07	C13
Socs2	6.08902e-08	0.306225	0.257	0.094	0.00104061	C13
Babam1	8.05594e-07	0.353162	0.257	0.103	0.0137676	C13
Usf2	1.1397e-05	0.290197	0.257	0.128	0.194775	C13
Cisd1	0.000201789	0.253545	0.257	0.126	1	C13
2018-09-04	0	0.875576	0.277	0.033	0	C2
Abcc9	0	0.855983	0.274	0.023	0	C2
Acta2	0	1.37261	0.806	0.46	0	C2
Actg2	0	0.914389	0.287	0.068	0	C2
Adamts4	0	0.885789	0.384	0.143	0	C2
Anxa1	0	0.713749	0.714	0.484	0	C2
Apold1	0	1.08167	0.414	0.063	0	C2
Bcr	0	0.982495	0.36	0.067	0	C2
Cald1	0	0.710804	0.896	0.675	0	C2
Ccl2	0	1.39254	0.791	0.562	0	C2
Col15a1	0	0.900009	0.481	0.122	0	C2
Col18a1	0	1.28844	0.813	0.298	0	C2
Col4a1	0	1.65558	0.977	0.333	0	C2
Col4a2	0	1.50301	0.943	0.329	0	C2
Cox4i2	0	1.38613	0.398	0.026	0	C2
Crip1	0	0.899952	0.986	0.938	0	C2
Cxcl1	0	0.889288	0.924	0.782	0	C2
Cygb	0	1.07099	0.394	0.045	0	C2
Des	0	1.3451	0.479	0.032	0	C2
Dlk1	0	0.946414	0.28	0.051	0	C2
Dnajb1	0	0.818299	0.526	0.263	0	C2
Ebf1	0	1.33401	0.752	0.247	0	C2
Epas1	0	0.808833	0.38	0.101	0	C2
Gm13889	0	1.91665	0.711	0.088	0	C2
Gng11	0	0.896961	0.761	0.445	0	C2
Higd1b	0	1.59105	0.505	0.038	0	C2
Id3	0	0.831277	0.576	0.327	0	C2
Ifitm3	0	0.641035	0.983	0.888	0	C2
Igfbp7	0	1.03991	0.994	0.789	0	C2
Il6	0	1.91193	0.654	0.112	0	C2
Mcam	0	0.800197	0.363	0.077	0	C2
Mgp	0	1.9533	0.437	0.1	0	C2
Mustn1	0	1.1219	0.322	0.033	0	C2
Myl9	0	0.92006	0.683	0.402	0	C2
Mylk	0	1.28863	0.617	0.171	0	C2
Ndufa4l2	0	1.63607	0.603	0.044	0	C2
Notch3	0	1.29999	0.479	0.036	0	C2
Nr2f2	0	0.830652	0.318	0.068	0	C2
Pdgfa	0	1.04973	0.474	0.101	0	C2
Pdgfrb	0	0.733887	0.48	0.221	0	C2
Phlda1	0	0.965158	0.795	0.464	0	C2
Ppp1r14a	0	0.984911	0.33	0.032	0	C2
Prkacb	0	0.770002	0.404	0.155	0	C2
Procr	0	1.05643	0.315	0.078	0	C2
Ptp4a3	0	0.931431	0.388	0.092	0	C2
Rasgrp2	0	1.06421	0.385	0.044	0	C2
Rgs16	0	0.94704	0.375	0.119	0	C2
Rgs4	0	0.853562	0.27	0.037	0	C2
Rgs5	0	2.65123	0.958	0.182	0	C2
S100a11	0	0.508501	0.954	0.88	0	C2
S100a4	0	0.810175	0.709	0.434	0	C2
S1pr3	0	0.7774	0.346	0.109	0	C2
Serpine2	0	1.56358	0.889	0.362	0	C2
Serping1	0	0.999604	0.626	0.269	0	C2
Sparcl1	0	1.26597	0.613	0.127	0	C2
Tagln	0	0.822935	0.657	0.413	0	C2
Thy1	0	0.975436	0.818	0.471	0	C2
Tinagl1	0	1.10525	0.419	0.072	0	C2
Tpm1	0	0.722389	0.819	0.619	0	C2
Tppp3	0	1.11669	0.353	0.079	0	C2
Errfi1	3.36862e-302	0.722649	0.661	0.418	5.75698e-298	C2
Mfge8	1.00446e-283	0.602117	0.689	0.461	1.71662e-279	C2
Hspb2	4.72379e-282	0.710778	0.312	0.102	8.07296e-278	C2
Crip2	5.19327e-281	0.661124	0.436	0.149	8.87529e-277	C2
Cd248	4.25088e-276	0.671719	0.467	0.237	7.26475e-272	C2
Ifitm1	2.39048e-271	0.471865	0.437	0.171	4.08534e-267	C2
Col5a3	1.42657e-258	0.625195	0.616	0.381	2.438e-254	C2
Gjc1	3.70836e-258	0.637687	0.256	0.072	6.33759e-254	C2
Meg3	4.19192e-258	0.370926	0.968	0.769	7.164e-254	C2
Mprip	1.05513e-249	0.616817	0.446	0.231	1.80322e-245	C2
1500009L16Rik	1.00033e-246	0.620341	0.258	0.074	1.70957e-242	C2
Gamt	8.27783e-244	0.633395	0.27	0.074	1.41468e-239	C2
Mgst3	9.54545e-243	0.674287	0.341	0.128	1.63132e-238	C2
Vim	1.28797e-231	0.368704	0.968	0.932	2.20114e-227	C2
Ubb	2.65446e-229	0.390477	0.976	0.943	4.53648e-225	C2
Mt1	1.09424e-225	0.594087	0.935	0.846	1.87006e-221	C2
Akap12	2.38647e-223	0.640305	0.272	0.111	4.07848e-219	C2
Gsn	4.43544e-220	0.579245	0.504	0.318	7.58017e-216	C2
Fabp4	1.25083e-217	0.657256	0.424	0.174	2.13767e-213	C2
Pdlim1	2.52284e-213	0.624995	0.384	0.145	4.31153e-209	C2
Osmr	1.27215e-202	0.599461	0.316	0.144	2.17411e-198	C2
Hspb1	1.98884e-201	0.67009	0.405	0.184	3.39894e-197	C2
Tpm2	2.66444e-194	0.549635	0.63	0.435	4.55352e-190	C2
Ramp1	3.52431e-192	0.613971	0.251	0.073	6.02305e-188	C2
Pten	2.61698e-191	0.575239	0.36	0.174	4.47243e-187	C2
Tmem176a	4.25498e-190	0.575057	0.436	0.253	7.27176e-186	C2
Laptm4a	1.67424e-186	0.41413	0.833	0.698	2.86128e-182	C2
Cd81	5.6105e-181	0.463583	0.697	0.541	9.58835e-177	C2
2018-09-07	2.73165e-179	0.51375	0.471	0.303	4.66839e-175	C2
Rhoj	4.26822e-176	0.551396	0.365	0.19	7.29438e-172	C2
Cryab	5.25277e-171	0.556831	0.383	0.212	8.97698e-167	C2
S100a6	6.54343e-166	0.301737	0.997	0.978	1.11827e-161	C2
Fermt2	1.83051e-165	0.498931	0.459	0.286	3.12834e-161	C2
Sdc1	6.33966e-160	0.491579	0.368	0.232	1.08345e-155	C2
Hilpda	1.98307e-156	0.615551	0.411	0.207	3.38907e-152	C2
Cebpb	5.04858e-153	0.454667	0.72	0.549	8.62802e-149	C2
Hspa8	2.00338e-143	0.320584	0.932	0.883	3.42378e-139	C2
Tmem176b	2.35274e-142	0.485037	0.475	0.311	4.02083e-138	C2
Myl6	2.05377e-140	0.308384	0.942	0.897	3.50989e-136	C2
Nudt4	1.28137e-139	0.46191	0.436	0.293	2.18987e-135	C2
Myo1b	1.38439e-139	0.477583	0.279	0.141	2.36592e-135	C2
Lhfp	3.29086e-136	0.445589	0.421	0.279	5.62408e-132	C2
Vcl	4.55131e-136	0.48964	0.313	0.174	7.77819e-132	C2
Bach1	4.44795e-129	0.476075	0.366	0.225	7.60155e-125	C2
Slc25a5	7.74397e-126	0.381605	0.634	0.518	1.32344e-121	C2
Gem	3.16689e-123	0.446316	0.42	0.297	5.41221e-119	C2
Il6st	3.21178e-123	0.477478	0.366	0.205	5.48892e-119	C2
Col6a3	3.55041e-122	0.302806	0.896	0.76	6.06766e-118	C2
Adamts1	4.70709e-122	0.477972	0.375	0.244	8.04441e-118	C2
Arhgdib	3.1366e-121	0.485696	0.418	0.231	5.36044e-117	C2
Tpm4	9.87183e-121	0.365715	0.648	0.544	1.6871e-116	C2
Map1lc3a	6.08964e-120	0.388431	0.605	0.472	1.04072e-115	C2
Cpe	1.36421e-118	0.49857	0.333	0.192	2.33143e-114	C2
Ptma	2.21874e-117	0.255596	0.965	0.928	3.79182e-113	C2
Adamts9	3.77771e-115	0.499849	0.263	0.124	6.45611e-111	C2
Ccnd2	7.27323e-111	0.396235	0.488	0.389	1.24299e-106	C2
Gng5	6.31893e-110	0.278675	0.876	0.821	1.0799e-105	C2
Prrx1	8.69875e-110	0.402059	0.48	0.344	1.48662e-105	C2
Nab1	7.01946e-106	0.433717	0.271	0.13	1.19963e-101	C2
Eva1b	3.48434e-105	0.351467	0.596	0.485	5.95473e-101	C2
Plac8	4.48488e-105	0.560802	0.374	0.233	7.66467e-101	C2
Cd9	6.01396e-104	0.431201	0.481	0.323	1.02779e-99	C2
Prss23	1.83155e-100	0.437732	0.251	0.106	3.13012e-96	C2
Tagln2	2.54887e-98	0.36231	0.623	0.502	4.35601e-94	C2
2018-09-11	2.86711e-98	0.38589	0.345	0.221	4.8999e-94	C2
Axl	2.96266e-96	0.402061	0.353	0.22	5.06318e-92	C2
Ptms	2.37881e-94	0.301482	0.719	0.635	4.06539e-90	C2
Nr4a1	2.72029e-92	0.373449	0.619	0.466	4.64897e-88	C2
Atp5b	2.43873e-90	0.302013	0.673	0.589	4.16778e-86	C2
Ehd2	3.22615e-90	0.397324	0.368	0.233	5.51348e-86	C2
Lmna	1.44261e-87	0.271193	0.828	0.781	2.46542e-83	C2
Myadm	1.73725e-85	0.375818	0.358	0.235	2.96896e-81	C2
Zfp36l1	1.28696e-84	0.323673	0.624	0.553	2.19941e-80	C2
Mef2c	1.82137e-83	0.414875	0.285	0.149	3.11271e-79	C2
Ldha	2.63685e-80	0.341583	0.528	0.411	4.50638e-76	C2
Oaz2	1.36888e-79	0.319059	0.397	0.304	2.33942e-75	C2
Prkar1a	9.53164e-78	0.343355	0.459	0.335	1.62896e-73	C2
Cyb5r3	3.97922e-77	0.343157	0.448	0.333	6.80048e-73	C2
Odc1	1.45565e-76	0.360074	0.448	0.349	2.48771e-72	C2
Zeb2	2.54099e-72	0.379816	0.369	0.239	4.34255e-68	C2
Maged2	1.25898e-70	0.310079	0.282	0.198	2.15159e-66	C2
Tubb4b	2.30537e-68	0.348711	0.297	0.202	3.93987e-64	C2
Lpp	2.32531e-68	0.297445	0.332	0.255	3.97395e-64	C2
Nupr1	2.46918e-66	0.3185	0.504	0.441	4.21983e-62	C2
Arid5b	6.23347e-65	0.319477	0.253	0.173	1.0653e-60	C2
Actn4	1.56883e-64	0.330222	0.39	0.286	2.68113e-60	C2
Marcksl1	3.1852e-63	0.268331	0.528	0.482	5.44351e-59	C2
Ube2s	3.94512e-61	0.271677	0.618	0.537	6.74221e-57	C2
Eif1b	3.52644e-60	0.294682	0.278	0.203	6.02668e-56	C2
Tnfaip2	1.09908e-58	0.356411	0.437	0.311	1.87832e-54	C2
Serinc3	2.69835e-58	0.281652	0.395	0.312	4.61149e-54	C2
Dpysl2	6.26905e-58	0.319308	0.355	0.237	1.07138e-53	C2
Dnaja1	3.3035e-56	0.286152	0.427	0.347	5.64568e-52	C2
Impdh2	1.80948e-53	0.291724	0.273	0.186	3.09239e-49	C2
Sptbn1	1.94078e-52	0.291274	0.403	0.308	3.3168e-48	C2
Pkig	9.35467e-52	0.266201	0.32	0.237	1.59871e-47	C2
Anxa6	2.60391e-51	0.266514	0.401	0.319	4.45008e-47	C2
Tnfrsf1a	6.50076e-50	0.262866	0.314	0.243	1.11098e-45	C2
Csnk1a1	3.51304e-49	0.251451	0.501	0.422	6.00379e-45	C2
Cd302	4.71986e-49	0.285831	0.279	0.199	8.06624e-45	C2
Socs3	6.90405e-49	0.294157	0.529	0.42	1.1799e-44	C2
Tmbim1	2.36096e-47	0.29583	0.251	0.161	4.03488e-43	C2
Pold4	5.27193e-43	0.278556	0.276	0.185	9.00973e-39	C2
Ecm1	6.91836e-42	0.270109	0.278	0.207	1.18235e-37	C2
Lamc1	2.1852e-40	0.261082	0.298	0.218	3.73451e-36	C2
Pmp22	4.44061e-39	0.266144	0.264	0.178	7.58901e-35	C2
Gadd45b	1.3774e-38	0.262187	0.408	0.329	2.35397e-34	C2
Ugdh	1.68356e-38	0.274337	0.279	0.212	2.87721e-34	C2
Mat2a	7.9263e-35	0.250408	0.292	0.222	1.3546e-30	C2
AF251705	0	1.16068	0.333	0.027	0	C3
Aif1	0	1.59096	0.501	0.054	0	C3
Alox5ap	0	1.30365	0.49	0.08	0	C3
Apoe	0	2.99318	0.892	0.402	0	C3
B2m	0	0.761732	0.969	0.862	0	C3
Bcl2a1b	0	1.00898	0.312	0.064	0	C3
Blvrb	0	0.859704	0.346	0.137	0	C3
Bri3	0	0.727977	0.634	0.458	0	C3
C1qa	0	2.34954	0.627	0.064	0	C3
C1qb	0	2.56575	0.699	0.091	0	C3
C1qc	0	2.20381	0.604	0.05	0	C3
Ccl4	0	1.56404	0.35	0.095	0	C3
Ccl6	0	1.04956	0.253	0.037	0	C3
Ccl9	0	1.23659	0.356	0.057	0	C3
Cd14	0	1.53131	0.542	0.104	0	C3
Cd52	0	1.22092	0.713	0.221	0	C3
Cd53	0	0.932343	0.335	0.08	0	C3
Cd68	0	1.43142	0.459	0.055	0	C3
Cd74	0	1.4002	0.626	0.254	0	C3
Cd83	0	0.939253	0.289	0.051	0	C3
Cdkn1a	0	0.889297	0.571	0.281	0	C3
Cebpb	0	0.849137	0.778	0.539	0	C3
Clec4a2	0	1.1372	0.329	0.034	0	C3
Clec4d	0	1.04048	0.331	0.066	0	C3
Clec4e	0	1.00121	0.316	0.076	0	C3
Clec4n	0	1.63468	0.488	0.058	0	C3
Cotl1	0	0.882959	0.423	0.181	0	C3
Creg1	0	0.956288	0.346	0.117	0	C3
Csf1r	0	1.2378	0.416	0.058	0	C3
Cst3	0	0.730174	0.938	0.779	0	C3
Cstb	0	1.16129	0.879	0.631	0	C3
Ctsb	0	1.06091	0.871	0.711	0	C3
Ctsc	0	0.985874	0.482	0.204	0	C3
Ctsd	0	1.35153	0.677	0.397	0	C3
Ctss	0	1.77876	0.695	0.104	0	C3
Ctsz	0	0.611484	0.564	0.422	0	C3
Cxcl16	0	1.06762	0.398	0.097	0	C3
Cxcl2	0	1.30772	0.894	0.706	0	C3
Cyba	0	1.30017	0.856	0.468	0	C3
Dab2	0	1.07697	0.396	0.126	0	C3
Efhd2	0	0.896303	0.4	0.141	0	C3
Fabp5	0	0.988162	0.684	0.517	0	C3
Fcer1g	0	2.15797	0.938	0.233	0	C3
Fcgr2b	0	1.04658	0.329	0.062	0	C3
Fcgr3	0	1.24461	0.357	0.031	0	C3
Fth1	0	1.94259	1	0.983	0	C3
Ftl1	0	1.66308	1	0.997	0	C3
Gm10116	0	1.24361	0.613	0.254	0	C3
Grn	0	0.830899	0.599	0.379	0	C3
H2-Aa	0	1.19241	0.428	0.15	0	C3
H2-D1	0	1.00955	0.794	0.432	0	C3
Hmox1	0	1.49747	0.436	0.202	0	C3
Id2	0	1.36646	0.59	0.159	0	C3
Ifi27l2a	0	1.60194	0.743	0.275	0	C3
Il1b	0	1.41908	0.661	0.342	0	C3
Il1rn	0	1.13488	0.341	0.08	0	C3
Itm2b	0	0.806435	0.898	0.823	0	C3
Lamp1	0	0.540444	0.653	0.556	0	C3
Laptm5	0	1.35383	0.559	0.108	0	C3
Lcp1	0	0.895213	0.35	0.088	0	C3
Lgals3	0	1.8567	0.881	0.353	0	C3
Lgmn	0	1.28415	0.681	0.323	0	C3
Lilr4b	0	0.846884	0.271	0.052	0	C3
Lilrb4a	0	0.955994	0.309	0.054	0	C3
Lst1	0	1.6654	0.612	0.112	0	C3
Lyz2	0	2.91342	0.963	0.29	0	C3
Mafb	0	0.846273	0.379	0.168	0	C3
Mcl1	0	0.728972	0.648	0.454	0	C3
Mpeg1	0	1.1534	0.34	0.033	0	C3
Ms4a6c	0	1.35093	0.441	0.048	0	C3
Ms4a6d	0	0.966911	0.267	0.033	0	C3
Ms4a7	0	1.79896	0.521	0.04	0	C3
Nfkbia	0	0.577182	0.929	0.881	0	C3
Ninj1	0	0.917101	0.556	0.298	0	C3
Pf4	0	2.90411	0.713	0.166	0	C3
Plek	0	1.1443	0.427	0.088	0	C3
Prdx1	0	0.706526	0.813	0.773	0	C3
Psap	0	0.946427	0.892	0.727	0	C3
Ptpn18	0	1.30974	0.541	0.142	0	C3
Rps29	0	0.401781	1	0.998	0	C3
Sepp1	0	1.66406	0.613	0.284	0	C3
Sh3bgrl3	0	0.600769	0.92	0.82	0	C3
Sirpa	0	0.863188	0.276	0.068	0	C3
Slfn2	0	1.16675	0.416	0.089	0	C3
Spi1	0	0.981211	0.317	0.049	0	C3
Srgn	0	0.980135	0.537	0.232	0	C3
Syngr1	0	1.30212	0.33	0.025	0	C3
Tmsb4x	0	0.590113	1	0.997	0	C3
Tnf	0	1.17199	0.323	0.045	0	C3
Trem2	0	1.31112	0.358	0.03	0	C3
Tyrobp	0	2.05788	0.979	0.308	0	C3
Ucp2	0	1.09814	0.448	0.109	0	C3
Wfdc17	0	2.08853	0.666	0.142	0	C3
Plin2	1.76637051171271e-310	0.775872	0.299	0.119	3.01873e-306	C3
Tpd52	1.24014e-305	0.806083	0.298	0.086	2.1194e-301	C3
H2-Ab1	1.80959e-304	1.12245	0.464	0.201	3.0926e-300	C3
Gngt2	1.70494e-303	0.861937	0.385	0.149	2.91374e-299	C3
Rgs10	6.6787e-298	0.644975	0.528	0.36	1.14139e-293	C3
Npc2	3.12169e-295	0.517103	0.769	0.663	5.33497e-291	C3
Cxcr4	2.42081e-294	0.855536	0.292	0.072	4.13717e-290	C3
Fxyd5	8.39168e-294	0.798754	0.572	0.326	1.43414e-289	C3
Atp6v0b	2.95063e-286	0.605844	0.558	0.397	5.04262e-282	C3
Coro1a	1.78843e-284	0.827724	0.306	0.075	3.05642e-280	C3
Rilpl2	7.88606e-282	0.7311	0.288	0.126	1.34773e-277	C3
Hexa	7.63784e-279	0.63978	0.413	0.263	1.30531e-274	C3
H2-Eb1	2.88717e-278	1.12903	0.389	0.138	4.93418e-274	C3
Sdc4	5.43029e-277	0.710975	0.409	0.236	9.28037e-273	C3
Ccrl2	9.47725e-277	0.843696	0.252	0.062	1.61966e-272	C3
Card19	6.65303e-275	0.668452	0.408	0.238	1.137e-270	C3
Unc93b1	1.12543e-272	0.769581	0.262	0.073	1.92336e-268	C3
Nlrp3	4.19529e-267	0.800014	0.252	0.056	7.16975e-263	C3
Abca1	1.04685e-264	0.751751	0.289	0.111	1.78907e-260	C3
Arpc2	9.32209e-264	0.509984	0.728	0.612	1.59314e-259	C3
Arpc3	8.55107e-261	0.557225	0.603	0.481	1.46138e-256	C3
H2-K1	2.7996e-258	0.691462	0.551	0.347	4.78451e-254	C3
Rnf149	3.85569e-253	0.654327	0.419	0.249	6.58937e-249	C3
Akr1a1	2.98483e-249	0.418003	0.63	0.59	5.10108e-245	C3
Sdcbp	1.20867e-248	0.540357	0.551	0.424	2.06562e-244	C3
Ier3	9.79814e-247	0.589873	0.73	0.634	1.6745e-242	C3
Slc48a1	5.79656e-241	0.62039	0.263	0.127	9.90632e-237	C3
Atox1	1.47989e-239	0.455403	0.871	0.808	2.52913e-235	C3
Gm2a	5.02044e-236	0.770547	0.328	0.115	8.57993e-232	C3
Atp6v1g1	4.28558e-234	0.475956	0.644	0.547	7.32405e-230	C3
Arpc1b	6.74265e-233	0.456665	0.811	0.719	1.15232e-228	C3
Pfn1	5.34157e-232	0.388611	0.969	0.942	9.12874e-228	C3
Pim1	1.06558e-227	0.628297	0.69	0.53	1.82108e-223	C3
Gmfg	2.67965e-227	0.75446	0.251	0.065	4.57953e-223	C3
Dusp5	2.84633e-227	0.715254	0.302	0.125	4.86438e-223	C3
Atp2b1	8.61026e-222	0.619992	0.368	0.213	1.47149e-217	C3
Ctsh	1.13417e-220	0.580165	0.449	0.301	1.9383e-216	C3
Kctd12	1.91849e-216	0.718183	0.257	0.1	3.27871e-212	C3
Dusp1	6.59901e-214	0.567643	0.685	0.559	1.12777e-209	C3
Gpx1	1.96028e-212	0.462225	0.73	0.653	3.35012e-208	C3
Msrb1	1.67511e-211	0.57372	0.347	0.227	2.86276e-207	C3
Hebp1	1.76197e-203	0.591874	0.251	0.12	3.0112e-199	C3
Sat1	2.05574e-203	0.572866	0.584	0.433	3.51325e-199	C3
Clta	8.66933e-203	0.407547	0.627	0.567	1.48159e-198	C3
Plaur	1.07583e-194	0.624746	0.276	0.135	1.8386e-190	C3
Tgfbi	2.289e-189	0.502863	0.522	0.423	3.9119e-185	C3
Snx5	6.59268e-188	0.511716	0.259	0.156	1.12669e-183	C3
Ctsa	8.16743e-180	0.542789	0.309	0.189	1.39581e-175	C3
Atp6v1f	1.93951e-176	0.427035	0.595	0.501	3.31463e-172	C3
Slc6a6	1.53713e-168	0.578041	0.298	0.154	2.62696e-164	C3
Arl4c	2.22832e-166	0.517759	0.334	0.21	3.8082e-162	C3
Capza2	1.58456e-165	0.440167	0.369	0.289	2.70802e-161	C3
Btg1	5.30824e-159	0.357768	0.801	0.78	9.07179e-155	C3
Tgfb1	6.35592e-159	0.509783	0.336	0.219	1.08623e-154	C3
Tspo	1.88885e-153	0.499912	0.546	0.41	3.22805e-149	C3
Metrnl	2.1839e-152	0.53109	0.312	0.19	3.73228e-148	C3
Ptgs2	2.84708e-151	0.63981	0.302	0.177	4.86566e-147	C3
Eif4e	8.50971e-151	0.431256	0.326	0.261	1.45431e-146	C3
Junb	1.2597e-146	0.38363	0.848	0.787	2.15283e-142	C3
Cltc	2.17314e-146	0.355127	0.423	0.378	3.7139e-142	C3
Gna13	7.68475e-140	0.468596	0.277	0.182	1.31332e-135	C3
Pitpna	7.86451e-139	0.464348	0.316	0.21	1.34405e-134	C3
Taldo1	3.5138e-135	0.452354	0.285	0.192	6.00509e-131	C3
Dazap2	6.88156e-134	0.415903	0.317	0.235	1.17606e-129	C3
Aldh2	8.47736e-134	0.425256	0.256	0.172	1.44878e-129	C3
Emp3	1.40071e-133	0.355619	0.676	0.619	2.39381e-129	C3
Atp6v1a	2.30752e-133	0.474306	0.289	0.177	3.94355e-129	C3
Tnfaip2	6.75145e-133	0.518803	0.444	0.31	1.15382e-128	C3
Sqstm1	9.61393e-133	0.332516	0.483	0.457	1.64302e-128	C3
Prdx5	2.47581e-132	0.312315	0.582	0.57	4.23116e-128	C3
Calm1	1.02187e-128	0.33686	0.86	0.796	1.74637e-124	C3
Arpc5	8.93383e-127	0.377972	0.418	0.343	1.52679e-122	C3
Cd44	4.57025e-126	0.40038	0.489	0.415	7.81056e-122	C3
Aprt	3.1494e-125	0.320431	0.439	0.404	5.38232e-121	C3
Snx3	1.18672e-123	0.300304	0.416	0.392	2.02811e-119	C3
Ndufb8	1.82861e-123	0.324879	0.522	0.477	3.12509e-119	C3
Cox5a	3.08819e-123	0.323202	0.57	0.527	5.27772e-119	C3
Pkm	3.84254e-122	0.293732	0.507	0.49	6.56691e-118	C3
Ehd1	4.29082e-121	0.396405	0.279	0.207	7.33301e-117	C3
BC005537	1.12833e-118	0.336193	0.375	0.328	1.92831e-114	C3
Actb	1.99047e-118	0.317581	0.997	0.985	3.40171e-114	C3
Zeb2	2.07651e-118	0.454056	0.352	0.242	3.54875e-114	C3
Hilpda	2.28004e-116	0.559446	0.345	0.22	3.89658e-112	C3
Esd	2.29554e-116	0.323388	0.348	0.313	3.92308e-112	C3
Slc3a2	9.23211e-114	0.373722	0.35	0.278	1.57777e-109	C3
Capg	1.04979e-112	0.387201	0.325	0.263	1.7941e-108	C3
Cdc42	1.06922e-112	0.276381	0.557	0.54	1.82729e-108	C3
Nfe2l2	1.29706e-112	0.431944	0.262	0.175	2.21668e-108	C3
Tgif1	2.2276e-112	0.429512	0.263	0.179	3.80696e-108	C3
Capzb	2.54935e-112	0.270433	0.516	0.497	4.35685e-108	C3
H3f3b	4.14319e-112	0.290381	0.936	0.932	7.08072e-108	C3
Atp6v0e	6.57797e-110	0.263505	0.604	0.596	1.12418e-105	C3
Cmtm7	4.28337e-108	0.315762	0.338	0.292	7.32028e-104	C3
Rab5c	1.3475e-107	0.318089	0.287	0.243	2.30287e-103	C3
Rap1b	3.06339e-107	0.325166	0.453	0.4	5.23534e-103	C3
Ubl5	1.64223e-106	0.251312	0.635	0.63	2.80656e-102	C3
Arpc4	1.195e-103	0.301228	0.332	0.296	2.04226e-99	C3
Rab7	1.89195e-102	0.277772	0.344	0.314	3.23335e-98	C3
Ostf1	6.08654e-102	0.314924	0.375	0.331	1.04019e-97	C3
Gdi2	2.53624e-101	0.261536	0.458	0.441	4.33444e-97	C3
Picalm	8.36967e-96	0.293138	0.427	0.388	1.43038e-91	C3
Basp1	7.7327e-94	0.345096	0.357	0.291	1.32152e-89	C3
Iqgap1	3.54853e-92	0.280775	0.433	0.401	6.06443e-88	C3
Arhgdib	1.63605e-89	0.419765	0.347	0.245	2.79601e-85	C3
Psmb8	1.38738e-88	0.42535	0.279	0.18	2.37103e-84	C3
Thbs1	4.53735e-87	0.34974	0.578	0.559	7.75434e-83	C3
Actr2	8.59747e-84	0.309516	0.277	0.225	1.46931e-79	C3
Bax	2.01456e-83	0.261099	0.412	0.384	3.44288e-79	C3
Zfp36l2	9.68217e-83	0.333704	0.29	0.236	1.65468e-78	C3
Trappc2l	2.16181e-81	0.254773	0.299	0.27	3.69454e-77	C3
Maf	4.06193e-76	0.315486	0.314	0.259	6.94184e-72	C3
Furin	7.63322e-71	0.250333	0.257	0.237	1.30452e-66	C3
Tnfaip3	2.4273e-70	0.285125	0.424	0.384	4.14826e-66	C3
Arl6ip1	1.81538e-57	0.313457	0.267	0.205	3.10248e-53	C3
Cdk2ap2	3.13354e-55	0.277615	0.26	0.215	5.35522e-51	C3
Ccl7	2.06436e-54	0.250676	0.509	0.563	3.528e-50	C3
Zfp36	2.3687e-50	0.260522	0.644	0.578	4.0481e-46	C3
S100a4	2.96284e-45	0.284336	0.56	0.462	5.0635e-41	C3
Spp1	6.47335e-44	0.509667	0.334	0.279	1.1063e-39	C3
Vamp8	4.49599737715534e-322	0.600867	0.565	0.427	7.68365951755848e-318	C3
Aebp1	0	0.719827	0.953	0.623	0	C4
Angptl1	0	0.888452	0.361	0.061	0	C4
Aspn	0	0.839949	0.762	0.397	0	C4
Bgn	0	0.564225	0.997	0.847	0	C4
C1qtnf3	0	1.02114	0.645	0.235	0	C4
Cilp	0	0.908952	0.376	0.067	0	C4
Col11a1	0	0.783167	0.33	0.075	0	C4
Col14a1	0	1.26354	0.644	0.165	0	C4
Col1a1	0	0.738572	1	0.969	0	C4
Col1a2	0	0.819961	1	0.97	0	C4
Col3a1	0	0.715639	0.999	0.96	0	C4
Col5a2	0	0.515395	0.98	0.76	0	C4
Cthrc1	0	0.700576	0.745	0.42	0	C4
Dcn	0	0.592401	0.988	0.691	0	C4
Dpt	0	0.852861	0.707	0.318	0	C4
Eln	0	1.35704	0.348	0.072	0	C4
Fmod	0	0.922678	0.342	0.055	0	C4
Fstl1	0	0.615817	0.968	0.725	0	C4
Gpx3	0	0.886891	0.94	0.69	0	C4
H19	0	1.49569	0.818	0.309	0	C4
Igf1	0	0.928069	0.867	0.467	0	C4
Igfbp4	0	0.933953	0.828	0.44	0	C4
Igfbp6	0	0.871208	0.384	0.115	0	C4
Itm2a	0	0.909229	0.871	0.523	0	C4
Klf4	0	0.788358	0.747	0.427	0	C4
Lox	0	0.773541	0.75	0.391	0	C4
Lum	0	0.514421	0.966	0.68	0	C4
Mdk	0	0.961666	0.841	0.391	0	C4
Meg3	0	0.76713	0.989	0.768	0	C4
Mest	0	1.23127	0.697	0.241	0	C4
Mfap2	0	0.647668	0.829	0.518	0	C4
Mfap4	0	1.01488	0.959	0.578	0	C4
Mfap5	0	0.989521	0.737	0.316	0	C4
Mmp2	0	0.607853	0.887	0.567	0	C4
Ogn	0	1.1341	0.599	0.151	0	C4
Pdgfrl	0	0.734786	0.547	0.228	0	C4
Plagl1	0	0.814815	0.377	0.096	0	C4
Postn	0	0.550409	0.982	0.801	0	C4
Ptn	0	1.48687	0.912	0.41	0	C4
Smoc2	0	0.761395	0.311	0.063	0	C4
Sparc	0	0.592113	1	0.963	0	C4
Thbs2	0	0.759726	0.887	0.57	0	C4
Fosb	6.81953e-296	0.47434	0.959	0.806	1.16546e-291	C4
Timp2	7.54894e-294	0.480544	0.937	0.735	1.29011e-289	C4
Abi3bp	1.91893e-293	0.712285	0.56	0.245	3.27946e-289	C4
Malat1	2.67424e-290	0.414799	1	0.999	4.57028e-286	C4
Serpinf1	3.77949e-290	0.55581	0.845	0.546	6.45915e-286	C4
Cdkn1c	5.2647e-289	0.721419	0.562	0.251	8.99738e-285	C4
Fndc1	4.63894e-288	0.667732	0.609	0.293	7.92796e-284	C4
Nfix	2.54159e-278	0.646046	0.583	0.289	4.34357e-274	C4
Cpxm2	1.06585e-276	0.693338	0.303	0.075	1.82154e-272	C4
Itgbl1	3.84781e-276	0.693409	0.458	0.181	6.5759e-272	C4
Marcks	7.29346e-275	0.471946	0.942	0.798	1.24645e-270	C4
Mt2	1.54872e-268	0.773708	0.766	0.601	2.64676e-264	C4
Col16a1	6.49183e-262	0.609934	0.643	0.349	1.10945e-257	C4
Apod	2.88582e-260	0.747831	0.295	0.083	4.93187e-256	C4
1500015O10Rik	1.20632e-258	0.776591	0.507	0.228	2.0616e-254	C4
Gas6	4.87005e-256	0.66662	0.323	0.083	8.32291e-252	C4
Klf2	4.37528e-255	0.758894	0.609	0.351	7.47735e-251	C4
Sulf2	8.80459e-252	0.631407	0.507	0.218	1.5047e-247	C4
Fbn2	7.53025e-248	0.650658	0.565	0.291	1.28692e-243	C4
Fbn1	1.49676e-212	0.530112	0.738	0.493	2.55795e-208	C4
Col5a1	1.54941e-212	0.339962	0.918	0.681	2.64793e-208	C4
Col12a1	4.41454e-211	0.40823	0.922	0.703	7.54445e-207	C4
Fn1	1.05224e-209	0.419635	0.924	0.73	1.79829e-205	C4
Csrp2	1.64692e-204	0.567813	0.654	0.408	2.81459e-200	C4
Neat1	3.61922e-196	0.476683	0.852	0.66	6.18524e-192	C4
Tmed3	6.32623e-196	0.48359	0.729	0.488	1.08115e-191	C4
Vkorc1	2.99267e-191	0.511348	0.627	0.371	5.11446e-187	C4
Tnfaip6	6.52577e-191	0.628693	0.595	0.365	1.11525e-186	C4
Col6a1	1.66942e-185	0.259065	0.957	0.772	2.85304e-181	C4
Rcn3	3.52427e-180	0.405085	0.809	0.56	6.02298e-176	C4
Sfrp1	1.02583e-179	0.578573	0.308	0.121	1.75315e-175	C4
Fbln2	1.16029e-179	0.352819	0.814	0.561	1.98294e-175	C4
Hk2	3.31555e-166	0.508625	0.594	0.356	5.66628e-162	C4
Ssc5d	5.42041e-164	0.507169	0.26	0.088	9.26348e-160	C4
Fxyd1	5.62058e-161	0.470317	0.29	0.101	9.60558e-157	C4
Snhg18	5.51417e-157	0.43927	0.696	0.467	9.42371e-153	C4
Gnas	3.27265e-155	0.3459	0.934	0.818	5.59296e-151	C4
Loxl1	1.95269e-154	0.423139	0.693	0.448	3.33714e-150	C4
Grb10	6.47037e-154	0.490285	0.49	0.265	1.10579e-149	C4
Bicc1	2.76409e-153	0.509792	0.422	0.22	4.72383e-149	C4
Jun	4.00438e-148	0.438277	0.81	0.63	6.84348e-144	C4
Cxcl1	9.08214e-148	0.354915	0.915	0.786	1.55214e-143	C4
Selm	4.09957e-145	0.346982	0.857	0.658	7.00616e-141	C4
Ltbp3	4.89304e-145	0.455612	0.268	0.095	8.3622e-141	C4
Olfml3	1.89061e-140	0.41845	0.631	0.397	3.23105e-136	C4
Klf6	2.29545e-140	0.414012	0.793	0.617	3.92293e-136	C4
Nenf	2.01378e-133	0.351424	0.819	0.632	3.44156e-129	C4
Col8a1	7.51502e-133	0.526293	0.459	0.27	1.28432e-128	C4
Btg2	2.24627e-130	0.408297	0.721	0.526	3.83888e-126	C4
Serping1	1.20776e-129	0.400153	0.514	0.293	2.06406e-125	C4
Ccdc80	4.22872e-128	0.451074	0.481	0.275	7.22689e-124	C4
Spon1	7.3278e-128	0.430602	0.591	0.373	1.25232e-123	C4
Gxylt2	1.30269e-124	0.438463	0.422	0.226	2.2263e-120	C4
Ccl7	1.78094e-124	0.527958	0.698	0.531	3.04362e-120	C4
Epha3	1.04759e-123	0.452851	0.28	0.117	1.79033e-119	C4
Ndrg1	1.37655e-121	0.472429	0.516	0.328	2.35253e-117	C4
Pcolce	1.65761e-121	0.361733	0.768	0.565	2.83286e-117	C4
C1s1	2.75159e-118	0.44419	0.345	0.167	4.70246e-114	C4
Il11ra1	3.43418e-118	0.444923	0.428	0.24	5.86901e-114	C4
Serpine1	1.828e-115	0.453409	0.617	0.448	3.12405e-111	C4
Fibin	5.98975e-110	0.464524	0.388	0.211	1.02365e-105	C4
Lsp1	3.3451e-107	0.39362	0.61	0.407	5.71678e-103	C4
Oaf	4.95866e-105	0.387863	0.542	0.348	8.47434e-101	C4
Mmp23	1.21775e-102	0.399615	0.482	0.297	2.08113e-98	C4
Olfml2b	4.49459e-101	0.378815	0.545	0.354	7.68125e-97	C4
Ugdh	2.6396e-97	0.465373	0.333	0.204	4.51108e-93	C4
Nupr1	1.79014e-96	0.428983	0.599	0.426	3.05935e-92	C4
Mt1	1.26854e-94	0.388119	0.916	0.85	2.16793e-90	C4
Cpxm1	1.1912e-93	0.404518	0.412	0.239	2.03576e-89	C4
Ly6a	2.68632e-93	0.468784	0.522	0.35	4.59092e-89	C4
Jund	1.05529e-87	0.258262	0.889	0.775	1.80349e-83	C4
Arf4	1.6202e-87	0.29891	0.744	0.58	2.76893e-83	C4
Mxra8	2.24478e-87	0.362434	0.525	0.348	3.83632e-83	C4
Gaa	2.48099e-86	0.363219	0.275	0.136	4.24001e-82	C4
Lpl	3.41603e-86	0.475416	0.369	0.218	5.83799e-82	C4
Timp1	5.92623e-86	0.354905	0.7	0.53	1.01279e-81	C4
Ugcg	4.78652e-85	0.346069	0.376	0.216	8.18015e-81	C4
Fkbp7	2.1289e-80	0.357589	0.424	0.263	3.6383e-76	C4
Cdh11	3.10393e-80	0.343118	0.472	0.304	5.30461e-76	C4
Serpina3n	2.02704e-78	0.409538	0.346	0.203	3.46422e-74	C4
Igsf3	2.9305e-78	0.352053	0.305	0.166	5.00822e-74	C4
Ier5	2.48399e-76	0.341468	0.537	0.377	4.24514e-72	C4
Angptl4	4.67141e-76	0.379546	0.288	0.154	7.98344e-72	C4
Fndc3b	1.55218e-75	0.325379	0.445	0.288	2.65268e-71	C4
Fxyd6	2.12322e-75	0.389419	0.313	0.192	3.62858e-71	C4
Prrx2	1.22426e-74	0.354036	0.352	0.207	2.09226e-70	C4
C1qtnf6	5.40339e-74	0.285584	0.609	0.44	9.2344e-70	C4
Serf1	1.91335e-72	0.335267	0.492	0.334	3.26992e-68	C4
Plpp1	2.09566e-72	0.350405	0.3	0.166	3.58148e-68	C4
Gadd45g	1.00949e-70	0.384697	0.406	0.255	1.72523e-66	C4
Hspg2	2.38603e-69	0.250371	0.625	0.459	4.07772e-65	C4
Atf3	1.26354e-68	0.341896	0.497	0.335	2.1594e-64	C4
Hcfc1r1	5.22815e-68	0.29754	0.563	0.402	8.93491e-64	C4
Crtap	9.60841e-68	0.319445	0.416	0.272	1.64208e-63	C4
Islr	6.01492e-67	0.309218	0.375	0.229	1.02795e-62	C4
Zbtb20	5.50718e-66	0.29849	0.441	0.292	9.41176e-62	C4
Svil	1.7829e-65	0.329744	0.302	0.179	3.04698e-61	C4
Rgs3	1.65236e-64	0.337045	0.381	0.242	2.82388e-60	C4
P3h3	2.8461e-64	0.312728	0.405	0.26	4.86398e-60	C4
Nfia	2.97031e-64	0.353746	0.329	0.195	5.07626e-60	C4
Srpx	9.27342e-64	0.317916	0.284	0.16	1.58483e-59	C4
Ckap4	2.43103e-63	0.260953	0.674	0.52	4.15463e-59	C4
Mtch1	1.64501e-62	0.258338	0.678	0.526	2.81133e-58	C4
Tgfbr2	5.45948e-62	0.310336	0.466	0.321	9.33025e-58	C4
Tnfrsf12a	1.43513e-61	0.336041	0.412	0.279	2.45263e-57	C4
Copz2	3.49101e-61	0.270657	0.548	0.395	5.96613e-57	C4
Egr1	1.22042e-60	0.287828	0.678	0.528	2.0857e-56	C4
Sgk1	3.01929e-60	0.348645	0.464	0.335	5.15997e-56	C4
Chpf	2.12186e-59	0.311044	0.282	0.167	3.62626e-55	C4
Gem	2.75467e-58	0.315565	0.435	0.297	4.70773e-54	C4
Gpx8	7.74133e-58	0.288456	0.429	0.295	1.32299e-53	C4
Ebpl	5.01295e-57	0.3006	0.318	0.197	8.56714e-53	C4
Igfbp3	5.16564e-57	0.250039	0.456	0.314	8.82808e-53	C4
Pdpn	1.61717e-56	0.268346	0.427	0.287	2.76375e-52	C4
Angptl2	5.76319e-56	0.306887	0.504	0.365	9.8493e-52	C4
C1qtnf2	1.18975e-55	0.301309	0.331	0.209	2.03329e-51	C4
Lrp1	6.00998e-55	0.252551	0.532	0.386	1.02711e-50	C4
Sh3pxd2a	1.44002e-54	0.29078	0.299	0.179	2.46099e-50	C4
Rnase4	3.21459e-54	0.27841	0.455	0.319	5.49374e-50	C4
Dclk1	1.14939e-53	0.283517	0.417	0.283	1.96431e-49	C4
Fbln1	2.60986e-53	0.310914	0.324	0.205	4.46025e-49	C4
Matn2	2.35434e-52	0.27055	0.308	0.193	4.02356e-48	C4
Fkbp11	2.65474e-52	0.278962	0.352	0.224	4.53694e-48	C4
Ncam1	1.10838e-51	0.266266	0.411	0.279	1.89422e-47	C4
F3	1.25016e-51	0.305594	0.288	0.173	2.13652e-47	C4
Rnf19b	3.02462e-51	0.287891	0.381	0.255	5.16907e-47	C4
Igfbp5	2.70541e-50	0.460645	0.289	0.173	4.62354e-46	C4
Zfhx3	5.76489e-48	0.282154	0.298	0.187	9.8522e-44	C4
Rbms3	3.36217e-47	0.289494	0.297	0.187	5.74594e-43	C4
Pkd2	4.96364e-47	0.26102	0.264	0.158	8.48286e-43	C4
Maged1	7.42322e-47	0.263868	0.493	0.363	1.26863e-42	C4
Srpx2	3.85532e-46	0.275433	0.266	0.167	6.58875e-42	C4
Fzd1	4.86611e-46	0.276721	0.276	0.172	8.31618e-42	C4
Nfatc1	1.21114e-44	0.289729	0.305	0.198	2.06984e-40	C4
Ptprs	1.15726e-43	0.258338	0.358	0.243	1.97777e-39	C4
Bag3	4.93125e-43	0.254291	0.265	0.163	8.42751e-39	C4
Mrc2	3.23579e-42	0.250028	0.282	0.176	5.52996e-38	C4
Hbegf	6.0106e-42	0.302103	0.261	0.16	1.02721e-37	C4
Nfkb1	7.44296e-42	0.259973	0.545	0.43	1.272e-37	C4
Tm4sf1	2.22296e-38	0.256976	0.452	0.332	3.79903e-34	C4
Cyr61	3.52687e-31	0.255693	0.322	0.224	6.02742e-27	C4
Ptx3	1.06693492276551e-314	0.912494	0.357	0.112	1.82339178300625e-310	C4
mt-Atp6	4.43783e-234	0.342233	1	0.997	7.58425e-230	C5
Tmsb4x	2.27579e-193	0.29719	1	0.997	3.88933e-189	C5
mt-Co1	1.18543e-147	0.280413	0.999	0.998	2.0259e-143	C5
Eef1a1	1.0541e-127	0.256668	0.996	0.986	1.80146e-123	C5
Igfbp7	0	1.1829	0.993	0.804	0	C5
Vim	0	0.860309	0.988	0.932	0	C5
Ppia	1.16824e-140	0.356479	0.988	0.958	1.99652e-136	C5
Ifitm3	5.23963e-283	0.552303	0.98	0.896	8.95453e-279	C5
Ptma	5.15293e-170	0.382586	0.979	0.93	8.80636e-166	C5
Col4a1	0	1.3478	0.964	0.382	0	C5
B2m	5.60963e-138	0.402248	0.951	0.871	9.58686e-134	C5
Calm1	9.50527e-301	0.605336	0.945	0.792	1.62445e-296	C5
Nfkbia	2.93787e-117	0.384781	0.944	0.883	5.02082e-113	C5
Col4a2	0	1.31493	0.942	0.374	0	C5
Atox1	7.01822e-207	0.48927	0.939	0.806	1.19941e-202	C5
Hspa8	1.52954e-73	0.283712	0.934	0.887	2.61398e-69	C5
Hsp90ab1	5.46332e-207	0.487062	0.908	0.792	9.33682e-203	C5
Ctla2a	0	2.46894	0.904	0.193	0	C5
Gnai2	0	0.748489	0.899	0.703	0	C5
Ly6e	3.655e-195	0.536822	0.899	0.702	6.2464e-191	C5
Eef2	3.96375e-62	0.256397	0.896	0.823	6.77405e-58	C5
Fkbp1a	0	0.841661	0.893	0.612	0	C5
Shfm1	6.15406e-63	0.267139	0.892	0.821	1.05173e-58	C5
Cav1	0	1.60887	0.872	0.333	0	C5
Myl12a	1.64889e-47	0.260666	0.837	0.763	2.81795e-43	C5
H2-D1	5.48091e-212	0.616127	0.795	0.458	9.36688e-208	C5
Gpx1	2.88427e-58	0.287567	0.787	0.653	4.92921e-54	C5
Cdh5	0	2.06503	0.777	0.036	0	C5
Emp1	8.14262e-65	0.339471	0.775	0.645	1.39157e-60	C5
Tm4sf1	0	1.24177	0.771	0.308	0	C5
Col18a1	0	0.851331	0.761	0.34	0	C5
Cd93	0	1.94435	0.759	0.06	0	C5
Gng11	8.05581e-205	0.670418	0.753	0.469	1.37674e-200	C5
Tcf4	0	0.810679	0.752	0.444	0	C5
Pecam1	0	1.93871	0.751	0.03	0	C5
Rbm39	2.45479e-62	0.320848	0.746	0.623	4.19523e-58	C5
Prkcdbp	1.31688e-248	0.692161	0.731	0.455	2.25056e-244	C5
Msn	4.56902e-269	0.732638	0.715	0.422	7.80845e-265	C5
Rac1	1.01645e-52	0.305971	0.701	0.566	1.73712e-48	C5
Egfl7	0	1.75509	0.698	0.052	0	C5
Tagln2	5.762e-85	0.410419	0.697	0.504	9.84725e-81	C5
Cox7a2l	3.74912e-89	0.408322	0.69	0.534	6.40725e-85	C5
Cd81	2.14649e-37	0.270431	0.68	0.554	3.66836e-33	C5
Sparcl1	0	1.13778	0.679	0.156	0	C5
Hspg2	7.40118e-140	0.538327	0.678	0.464	1.26486e-135	C5
Crip2	0	1.21786	0.674	0.147	0	C5
Gnb1	1.9455e-76	0.375482	0.662	0.503	3.32486e-72	C5
Arpc3	2.19078e-45	0.28464	0.648	0.485	3.74405e-41	C5
Tspo	3.53531e-113	0.515911	0.647	0.41	6.04184e-109	C5
Fabp4	0	1.64633	0.644	0.171	0	C5
Clic1	2.82593e-41	0.292115	0.643	0.519	4.82951e-37	C5
Col15a1	0	1.20202	0.642	0.133	0	C5
Ly6c1	0	1.71479	0.632	0.068	0	C5
Sat1	1.14734e-119	0.572091	0.632	0.439	1.9608e-115	C5
Ptrf	2.48435e-229	0.702027	0.63	0.368	4.24575e-225	C5
Rhob	1.05949e-211	0.717695	0.626	0.338	1.81068e-207	C5
Ramp2	0	1.58449	0.625	0.04	0	C5
Ecscr	0	1.2106	0.619	0.157	0	C5
H2-K1	1.2382e-131	0.593488	0.615	0.355	2.11608e-127	C5
Cd34	0	1.35993	0.61	0.084	0	C5
Rhoc	1.87283e-87	0.417744	0.609	0.462	3.20066e-83	C5
Serbp1	9.47551e-37	0.272169	0.608	0.478	1.61936e-32	C5
Ly6a	6.66769e-126	0.624376	0.6	0.352	1.13951e-121	C5
Plvap	0	1.65717	0.592	0.038	0	C5
Ctnnb1	6.24497e-113	0.494023	0.592	0.373	1.06727e-108	C5
Tpm3	2.20679e-105	0.487166	0.589	0.368	3.77141e-101	C5
Pdlim1	0	1.04727	0.587	0.143	0	C5
S100a13	3.43477e-51	0.336856	0.582	0.424	5.87002e-47	C5
S100a16	0	0.966176	0.573	0.184	0	C5
Actn4	5.07506e-199	0.688145	0.572	0.276	8.67328e-195	C5
Mast4	0	1.0136	0.571	0.181	0	C5
Serpine1	3.8101e-34	0.315558	0.57	0.463	6.51146e-30	C5
Sdcbp	1.03878e-37	0.295723	0.568	0.432	1.77528e-33	C5
Fosl2	7.78447e-63	0.392607	0.567	0.417	1.33037e-58	C5
Sptbn1	1.0532e-140	0.567636	0.565	0.299	1.79991e-136	C5
Itm2c	1.02633e-93	0.446474	0.565	0.392	1.75399e-89	C5
Aplp2	3.93028e-264	0.807522	0.563	0.224	6.71684e-260	C5
Iqgap1	2.25568e-54	0.349704	0.56	0.391	3.85496e-50	C5
Litaf	1.41596e-47	0.331901	0.552	0.394	2.41988e-43	C5
Fxyd5	4.01146e-74	0.261134	0.55	0.346	6.85559e-70	C5
Rbp1	6.46954e-76	0.411048	0.548	0.423	1.10564e-71	C5
Socs3	3.78448e-28	0.269067	0.545	0.427	6.46768e-24	C5
Zfand5	4.00167e-33	0.272545	0.541	0.412	6.83885e-29	C5
Clic4	5.63776e-111	0.518417	0.537	0.336	9.63493e-107	C5
Emcn	0	1.45571	0.534	0.02	0	C5
Sox4	5.26283e-114	0.545493	0.534	0.327	8.99418e-110	C5
Ehd4	0	1.11846	0.532	0.098	0	C5
Ehd2	3.216e-212	0.72368	0.528	0.227	5.49614e-208	C5
Klf2	4.42365e-34	0.25256	0.522	0.375	7.56002e-30	C5
Ndufa8	9.68571e-88	0.448167	0.52	0.319	1.65529e-83	C5
Eng	0	1.20135	0.517	0.088	0	C5
Aqp1	0	1.37571	0.511	0.065	0	C5
Cd9	2.51874e-62	0.410516	0.511	0.332	4.30453e-58	C5
Cyb5r3	1.7298e-84	0.451932	0.509	0.336	2.95623e-80	C5
Hif1a	1.11181e-57	0.377613	0.502	0.345	1.90008e-53	C5
Pxdn	2.60276e-52	0.34948	0.501	0.353	4.44812e-48	C5
Zfos1	4.7714e-57	0.374097	0.499	0.33	8.15432e-53	C5
Prnp	3.05513e-246	0.805262	0.498	0.214	5.22122e-242	C5
Adgrf5	0	1.12551	0.495	0.061	0	C5
Esam	0	1.19708	0.494	0.046	0	C5
Atf3	2.50738e-42	0.359295	0.492	0.345	4.28511e-38	C5
Bst2	9.71772e-186	0.727914	0.491	0.193	1.66076e-181	C5
Prcp	0	1.07643	0.488	0.109	0	C5
Ebf1	2.35017e-52	0.282815	0.481	0.311	4.01644e-48	C5
Fus	2.00782e-31	0.279936	0.476	0.352	3.43137e-27	C5
Myct1	0	1.27808	0.475	0.017	0	C5
Rgcc	4.72205e-94	0.546618	0.474	0.285	8.06998e-90	C5
Igfbp3	5.79248e-232	0.819112	0.473	0.321	9.89936e-228	C5
Nfib	0	1.05562	0.471	0.085	0	C5
Fscn1	4.93697e-147	0.594203	0.471	0.275	8.43729e-143	C5
Gltscr2	7.0981e-75	0.436868	0.47	0.28	1.21307e-70	C5
Ece1	0	0.923338	0.464	0.105	0	C5
Ywhah	7.63129e-34	0.264746	0.462	0.321	1.30419e-29	C5
Brd2	1.57005e-33	0.290936	0.462	0.334	2.68322e-29	C5
2200002D01Rik	0	1.25739	0.46	0.034	0	C5
Mcam	0	0.946304	0.46	0.089	0	C5
Arhgap31	1.78245e-194	0.710547	0.457	0.179	3.04621e-190	C5
Prss23	0	0.958965	0.456	0.097	0	C5
Gja1	9.17869e-185	0.70843	0.456	0.182	1.56864e-180	C5
Ppp1r2	5.36202e-83	0.45928	0.456	0.271	9.16369e-79	C5
Nrp1	7.5728e-81	0.453449	0.454	0.255	1.29419e-76	C5
Pde4b	3.65154e-118	0.576226	0.451	0.221	6.24048e-114	C5
Akap13	3.33582e-78	0.450253	0.451	0.259	5.70092e-74	C5
Serpinb6a	7.27921e-42	0.321092	0.443	0.297	1.24402e-37	C5
Ppp3ca	1.11402e-39	0.310041	0.443	0.306	1.90386e-35	C5
Myh9	2.36199e-44	0.333445	0.442	0.296	4.03664e-40	C5
Cdh13	0	1.09713	0.441	0.055	0	C5
Rab11a	4.89084e-75	0.446728	0.441	0.258	8.35845e-71	C5
Spag9	7.0384e-79	0.450455	0.437	0.25	1.20286e-74	C5
Epas1	8.51395e-243	0.789152	0.436	0.116	1.45503e-238	C5
Ptbp3	5.4074e-53	0.348155	0.436	0.265	9.24125e-49	C5
Hspb1	6.77261e-123	0.695177	0.435	0.197	1.15744e-118	C5
Adgrl4	0	1.23844	0.433	0.01	0	C5
Kdr	0	1.21531	0.43	0.015	0	C5
Atp1b3	2.33624e-118	0.562346	0.427	0.195	3.99263e-114	C5
Gngt2	7.48882e-150	0.538686	0.426	0.162	1.27984e-145	C5
Tinagl1	6.71811e-272	0.771815	0.425	0.097	1.14812e-267	C5
Zbtb20	9.85577e-32	0.288836	0.424	0.303	1.68435e-27	C5
Adamts9	2.75381e-234	0.806795	0.422	0.119	4.70626e-230	C5
Jak1	5.7478e-48	0.3437	0.422	0.27	9.82299e-44	C5
Plec	3.89829e-45	0.337445	0.417	0.269	6.66218e-41	C5
Eif3e	5.37065e-35	0.295224	0.413	0.305	9.17844e-31	C5
Slc38a2	1.17283e-30	0.281427	0.412	0.301	2.00436e-26	C5
Lamc1	1.07178e-87	0.474618	0.407	0.213	1.83167e-83	C5
Wwtr1	2.59909e-97	0.48713	0.406	0.221	4.44185e-93	C5
Foxp1	8.37827e-31	0.280069	0.406	0.291	1.43185e-26	C5
Il6st	1.46151e-82	0.476635	0.404	0.213	2.49773e-78	C5
Kif5b	5.60285e-45	0.342861	0.404	0.265	9.57527e-41	C5
Dst	9.52425e-85	0.45973	0.402	0.221	1.62769e-80	C5
Icam1	4.0703e-151	0.714673	0.399	0.192	6.95614e-147	C5
Dlc1	7.85272e-179	0.680879	0.398	0.149	1.34203e-174	C5
Flt1	0	0.972454	0.397	0.051	0	C5
Wasf2	1.86478e-84	0.464313	0.396	0.203	3.18691e-80	C5
Itga6	0	1.00976	0.395	0.035	0	C5
Cldn5	0	1.30705	0.394	0.019	0	C5
Cd200	0	1.06613	0.393	0.038	0	C5
Card19	1.07047e-36	0.265142	0.393	0.252	1.82944e-32	C5
Adipor1	1.23316e-73	0.428359	0.392	0.207	2.10747e-69	C5
Cd151	3.9751e-258	0.79738	0.388	0.085	6.79345e-254	C5
Klf13	1.9821e-101	0.533254	0.387	0.184	3.3874e-97	C5
Noct	7.81769e-116	0.559785	0.386	0.19	1.33604e-111	C5
Mef2c	2.27345e-123	0.544794	0.385	0.149	3.88533e-119	C5
Actn1	5.28398e-29	0.272891	0.383	0.28	9.03032e-25	C5
Gimap6	0	0.987837	0.377	0.025	0	C5
Rbm25	1.92275e-24	0.256086	0.377	0.269	3.28597e-20	C5
Tspan13	0	0.920253	0.376	0.046	0	C5
Ptprb	0	1.06605	0.37	0.015	0	C5
Ugcg	3.93013e-53	0.387424	0.37	0.226	6.71658e-49	C5
Rnd1	0	1.01952	0.368	0.061	0	C5
Myadm	6.88946e-35	0.304546	0.368	0.243	1.17741e-30	C5
Uqcc3	1.19756e-48	0.341877	0.367	0.215	2.04664e-44	C5
Cyr61	6.6099e-40	0.33349	0.367	0.225	1.12963e-35	C5
Gpihbp1	0	1.28975	0.366	0.013	0	C5
Wnk1	2.84078e-32	0.287906	0.365	0.238	4.8549e-28	C5
Ets1	2.09046e-185	0.659102	0.364	0.101	3.5726e-181	C5
S1pr1	0	0.929667	0.363	0.047	0	C5
Qk	4.5717e-32	0.29221	0.363	0.239	7.81303e-28	C5
Abhd17a	1.81479e-75	0.440157	0.362	0.19	3.10148e-71	C5
Mbnl1	6.56849e-66	0.409685	0.36	0.184	1.12255e-61	C5
Mmrn2	0	1.07156	0.359	0.007	0	C5
Dpysl2	1.30864e-25	0.252482	0.359	0.245	2.23646e-21	C5
Apbb2	4.93092e-154	0.609986	0.358	0.122	8.42695e-150	C5
Sod1	1.08489e-37	0.314801	0.357	0.231	1.85407e-33	C5
Tie1	0	0.976948	0.355	0.022	0	C5
F11r	0	0.974794	0.352	0.019	0	C5
Elk3	7.4239e-116	0.542215	0.352	0.148	1.26874e-111	C5
Rsrc2	7.06193e-37	0.314264	0.347	0.224	1.20688e-32	C5
Atp1a1	2.81371e-29	0.273652	0.347	0.229	4.80863e-25	C5
Adam10	4.9225e-137	0.5872	0.346	0.122	8.41254e-133	C5
Npdc1	1.31558e-33	0.287667	0.344	0.225	2.24833e-29	C5
Myl12b	4.03273e-79	0.446298	0.342	0.157	6.89194e-75	C5
Apln	0	1.26384	0.341	0.014	0	C5
Apold1	7.67676e-168	0.602527	0.341	0.096	1.31196e-163	C5
Smad1	2.5872e-183	0.679332	0.339	0.107	4.42153e-179	C5
Adam15	3.45757e-160	0.649338	0.338	0.107	5.90899e-156	C5
Ralb	3.8514e-142	0.590287	0.338	0.114	6.58204e-138	C5
Tprgl	7.42543e-32	0.286967	0.337	0.218	1.26901e-27	C5
Ctnna1	1.91971e-75	0.453867	0.336	0.166	3.28078e-71	C5
Heg1	3.10872e-163	0.639549	0.333	0.112	5.3128e-159	C5
G3bp1	3.54187e-34	0.285463	0.332	0.205	6.05306e-30	C5
Gls	5.04117e-28	0.276418	0.332	0.223	8.61536e-24	C5
Ets2	1.88834e-45	0.326398	0.329	0.183	3.22718e-41	C5
Mapk3	1.28389e-101	0.502924	0.326	0.131	2.19416e-97	C5
Slc9a3r2	8.47475430145344e-313	0.886626	0.325	0.052	0	C5
Vwa1	0	0.897361	0.324	0.025	0	C5
Hbegf	2.59892e-63	0.421781	0.324	0.16	4.44155e-59	C5
Eif4a2	1.09357e-28	0.269334	0.324	0.21	1.86891e-24	C5
Sox7	0	0.935562	0.321	0.015	0	C5
Arhgap29	1.30735e-250	0.746075	0.32	0.058	2.23425e-246	C5
Plxnd1	1.5049e-211	0.692094	0.32	0.065	2.57188e-207	C5
Lims1	1.35407e-41	0.329525	0.32	0.195	2.31411e-37	C5
Vamp5	5.3043e-211	0.684621	0.317	0.07	9.06504e-207	C5
Pim3	1.14672e-220	0.73894	0.315	0.063	1.95975e-216	C5
Selp	0	1.59867	0.314	0.013	0	C5
Klf7	3.10141e-107	0.535636	0.314	0.121	5.30031e-103	C5
2210013O21Rik	4.17114e-44	0.332456	0.314	0.179	7.12847e-40	C5
Fam101b	5.85523e-92	0.478088	0.312	0.168	1.00066e-87	C5
Rbpms	3.3071e-114	0.514034	0.31	0.107	5.65184e-110	C5
Tshz2	4.97194e-276	0.783962	0.309	0.043	8.49705e-272	C5
Plp2	2.4628e-32	0.284516	0.309	0.192	4.20893e-28	C5
Cltb	2.8107e-29	0.264642	0.309	0.193	4.80349e-25	C5
Plk2	8.27231e-215	0.731401	0.308	0.06	1.41374e-210	C5
Degs1	4.55422e-41	0.32638	0.308	0.176	7.78316e-37	C5
Vasp	1.53549e-26	0.250171	0.308	0.197	2.62415e-22	C5
Rasip1	0	0.842508	0.306	0.018	0	C5
[truncated: 517 more rows]
