# Supplementary material for: Single-cell analysis reveals fibroblast heterogeneity and myeloid-derived adipocyte progenitors in murine skin wounds
Source: Nat Commun. 2019 Feb 8;10:650. doi: 10.1038/s41467-018-08247-x (PMC6368572; doi:10.1038/s41467-018-08247-x)
Supplement: Supplementary file 4 — Supplementary Data 2 [file 41467_2018_8247_MOESM4_ESM.xlsx]

## Sheet: Supplementary Data 2
Supplementary Data 2. Differentially expressed gene signatures of wound fibroblasts from day 12 post-wounding
Gene	P_val	Avg_logFC	Pct.1	Pct.2	P_val_adj	Sub-cluster
Brinp3	8.45277e-67	0.329746	0.397	0.247	1.44458e-62	sC1
Cd63	3.52338e-118	0.250149	0.988	0.949	6.02146e-114	sC1
Col5a1	2.50621e-113	0.255099	0.936	0.824	4.28312e-109	sC1
Col7a1	4.63555e-211	0.506938	0.795	0.544	7.92215e-207	sC1
Crabp1	0	0.785846	0.904	0.572	0	sC1
Fabp5	1.33869e-67	0.385053	0.614	0.511	2.28781e-63	sC1
Fam101b	3.1978e-42	0.257027	0.273	0.167	5.46504e-38	sC1
Fbln2	5.07654e-103	0.2791	0.834	0.659	8.67581e-99	sC1
Fkbp11	2.05978e-37	0.251398	0.382	0.274	3.52017e-33	sC1
Gm1673	5.313e-57	0.276845	0.566	0.421	9.07992e-53	sC1
Gm9844	9.68885e-77	0.326783	0.542	0.385	1.65582e-72	sC1
Lgals1	0	0.291225	1	0.999	0	sC1
Lrrc15	3.92753e-189	0.463596	0.767	0.525	6.71216e-185	sC1
Lrrc17	4.35524e-73	0.329449	0.451	0.289	7.44311e-69	sC1
Lsp1	1.02143e-59	0.260993	0.606	0.45	1.74562e-55	sC1
Me1	1.37076e-43	0.257552	0.256	0.153	2.34263e-39	sC1
Megf6	5.7317e-45	0.296337	0.354	0.236	9.79547e-41	sC1
Mtch1	1.76115e-64	0.255958	0.721	0.58	3.00981e-60	sC1
Ndufa4	1.90737e-76	0.255619	0.742	0.579	3.2597e-72	sC1
Pla2g16	3.35028e-64	0.293478	0.467	0.312	5.72563e-60	sC1
Prss35	5.96627e-266	0.617213	0.703	0.397	1.01964e-261	sC1
Rbp1	3.67212e-59	0.281669	0.592	0.446	6.27565e-55	sC1
Rgs10	1.41609e-44	0.26101	0.475	0.35	2.4201e-40	sC1
Sec61b	2.66753e-128	0.277909	0.94	0.852	4.55882e-124	sC1
Spats2l	6.84752e-80	0.35354	0.368	0.211	1.17024e-75	sC1
Tmsb10	0	0.472525	0.999	0.998	0	sC1
Tnn	3.07204e-132	0.486934	0.529	0.308	5.25011e-128	sC1
Uck2	3.04002e-41	0.250247	0.354	0.241	5.19539e-37	sC1
Actb	5.47308e-09	0.384787	0.994	0.984	9.3535e-05	sC10
Alox5ap	8.43519e-33	0.587141	0.265	0.055	1.44157e-28	sC10
Apoe	3.42421e-117	1.33935	0.732	0.385	5.85198e-113	sC10
Arl4c	3.82466e-07	0.27245	0.354	0.218	0.00653635	sC10
Atp2b1	4.36565e-06	0.266492	0.307	0.189	0.0746089	sC10
C1qa	1.20172e-37	0.682358	0.274	0.052	2.05373e-33	sC10
C1qb	8.31508e-30	0.716782	0.289	0.08	1.42105e-25	sC10
Card19	2.64187e-10	0.359953	0.363	0.211	4.51496e-06	sC10
Cd14	2.58301e-52	0.810634	0.395	0.081	4.41437e-48	sC10
Cd44	3.40914e-07	0.281506	0.581	0.436	0.00582622	sC10
Cd52	6.15371e-82	1.00944	0.593	0.139	1.05167e-77	sC10
Cd74	1.83689e-190	1.88589	0.72	0.205	3.13925e-186	sC10
Cdkn1a	2.22932e-20	0.412546	0.49	0.247	3.80991e-16	sC10
Cebpb	4.06516e-11	0.285819	0.746	0.57	6.94735e-07	sC10
Clec4e	5.27471e-28	0.564721	0.271	0.067	9.01447e-24	sC10
Col11a1	1.99224e-10	0.399075	0.274	0.135	3.40473e-06	sC10
Col14a1	2.98683e-18	0.557334	0.493	0.282	5.1045e-14	sC10
Cst3	4.14488e-23	0.431158	0.873	0.783	7.0836e-19	sC10
Cstb	1.87444e-13	0.343754	0.758	0.651	3.20341e-09	sC10
Ctss	7.18784e-69	0.862953	0.413	0.065	1.2284e-64	sC10
Cxcl2	1.71577e-21	0.437259	0.906	0.73	2.93225e-17	sC10
Cyba	1.46312e-25	0.493338	0.699	0.438	2.50046e-21	sC10
Dab2	2.00689e-15	0.445293	0.257	0.103	3.42978e-11	sC10
Dusp1	1.66069e-08	0.285628	0.711	0.56	0.000283812	sC10
Efhd2	3.34846e-23	0.501418	0.342	0.122	5.72252e-19	sC10
Eln	2.07596e-12	0.663006	0.263	0.129	3.54781e-08	sC10
Fcer1g	7.93541e-112	1.13336	0.729	0.18	1.35616e-107	sC10
Fth1	1.07972e-123	0.874761	0.994	0.981	1.84524e-119	sC10
Ftl1	5.10656e-56	0.494278	1	0.997	8.72711e-52	sC10
Fxyd5	1.14817e-28	0.616332	0.519	0.245	1.96223e-24	sC10
Gm10116	2.32804e-07	0.299704	0.383	0.243	0.00397862	sC10
H19	5.37577e-11	0.289746	0.628	0.444	9.18719e-07	sC10
H2-Aa	1.81986e-108	1.42179	0.528	0.102	3.11013e-104	sC10
H2-Ab1	3.40689e-95	1.31124	0.516	0.159	5.82238e-91	sC10
H2-D1	1.18915e-25	0.525476	0.622	0.336	2.03227e-21	sC10
H2-Eb1	1.43056e-85	1.25501	0.451	0.092	2.44482e-81	sC10
H2-K1	5.70367e-14	0.354939	0.484	0.277	9.74758e-10	sC10
Hmox1	1.15524e-06	0.388201	0.301	0.205	0.0197431	sC10
Id2	3.09613e-41	0.745053	0.41	0.119	5.29128e-37	sC10
Ifi27l2a	1.25001e-80	1.08617	0.708	0.238	2.13627e-76	sC10
Igfbp4	3.99208e-09	0.315886	0.711	0.557	6.82247e-05	sC10
Il1b	1.15925e-96	1.23294	0.735	0.31	1.98115e-92	sC10
Il1rn	1.06225e-26	0.565471	0.271	0.07	1.81538e-22	sC10
Klf4	2.14492e-13	0.424081	0.661	0.48	3.66566e-09	sC10
Laptm5	1.26378e-73	0.831951	0.413	0.059	2.15979e-69	sC10
Lgals3	8.83708e-69	0.937527	0.726	0.319	1.51026e-64	sC10
Lgmn	6.1259e-12	0.383706	0.44	0.32	1.04692e-07	sC10
Lst1	2.30393e-41	0.689271	0.381	0.096	3.93741e-37	sC10
Lyz2	2.36379e-144	1.40702	0.808	0.264	4.03971e-140	sC10
Mcl1	4.00456e-12	0.313117	0.637	0.434	6.8438e-08	sC10
Mest	3.98877e-07	0.305583	0.475	0.331	0.00681681	sC10
Ms4a6c	1.52552e-52	0.630779	0.26	0.028	2.60712e-48	sC10
Ninj1	3.81198e-13	0.396047	0.457	0.279	6.51468e-09	sC10
Nr4a2	2.99001e-07	0.267021	0.431	0.282	0.00510993	sC10
Ogn	3.07861e-07	0.359505	0.398	0.267	0.00526135	sC10
Pdpn	1.90478e-05	0.257475	0.481	0.352	0.325526	sC10
Pf4	2.10015e-45	1.00483	0.395	0.158	3.58916e-41	sC10
Pim1	9.11945e-21	0.508588	0.735	0.524	1.55851e-16	sC10
Plac8	2.39609e-09	0.256002	0.437	0.278	4.09491e-05	sC10
Plagl1	5.61272e-06	0.312973	0.268	0.162	0.0959213	sC10
Psap	5.33308e-17	0.3555	0.873	0.741	9.11423e-13	sC10
Ptgs2	4.21433e-14	0.479211	0.363	0.181	7.20229e-10	sC10
Ptpn18	1.19529e-21	0.523236	0.251	0.074	2.04276e-17	sC10
Rgcc	6.09009e-06	0.287094	0.416	0.288	0.10408	sC10
Rnf149	3.65554e-11	0.368447	0.428	0.252	6.24731e-07	sC10
Sepp1	7.2209e-24	0.583323	0.445	0.255	1.23405e-19	sC10
Slc39a1	0.00171322	0.251157	0.407	0.326	1	sC10
Srgn	4.12515e-24	0.552856	0.431	0.179	7.04989e-20	sC10
Tgfbi	1.17438e-08	0.301815	0.596	0.433	0.000200702	sC10
Thbs1	1.26985e-13	0.33282	0.764	0.579	2.17018e-09	sC10
Tspo	9.19283e-09	0.339335	0.487	0.353	0.000157105	sC10
Tyrobp	1.00348e-178	1.40821	0.903	0.253	1.71495e-174	sC10
Ucp2	1.0288e-28	0.551068	0.268	0.064	1.75822e-24	sC10
Wfdc17	2.33943e-57	1.01781	0.437	0.107	3.99809e-53	sC10
2018-09-04	6.03217e-30	0.466061	0.296	0.079	1.0309e-25	sC11
2018-09-07	1.2204e-37	0.641441	0.685	0.352	2.08566e-33	sC11
2018-09-11	2.77887e-13	0.347881	0.479	0.269	4.74909e-09	sC11
1500009L16Rik	5.43091e-15	0.417998	0.309	0.126	9.28142e-11	sC11
1810037I17Rik	5.57217e-20	0.450114	0.656	0.423	9.52283e-16	sC11
2310036O22Rik	1.02158e-07	0.253522	0.531	0.376	0.00174588	sC11
2700094K13Rik	2.43476e-72	0.862179	0.791	0.318	4.161e-68	sC11
2810417H13Rik	1.49568e-199	1.54834	0.794	0.098	2.55612e-195	sC11
Abcc9	5.93824e-54	0.589089	0.37	0.071	1.01485e-49	sC11
Acta2	7.27063e-61	0.902248	0.894	0.601	1.24255e-56	sC11
Actg2	5.12664e-28	0.700082	0.383	0.125	8.76142e-24	sC11
Actn4	8.17942e-17	0.461023	0.514	0.292	1.39786e-12	sC11
Adgrf5	7.12956e-34	0.423018	0.28	0.068	1.21844e-29	sC11
Adra2a	4.99918e-43	0.567005	0.296	0.051	8.54359e-39	sC11
Alyref	2.39754e-24	0.513991	0.457	0.19	4.0974e-20	sC11
Anapc11	5.83025e-10	0.294961	0.579	0.397	9.96389e-06	sC11
Anln	4.31843e-55	0.624031	0.267	0.026	7.38019e-51	sC11
Anp32b	9.66539e-26	0.527578	0.63	0.342	1.65181e-21	sC11
Anp32e	1.07001e-28	0.549396	0.338	0.096	1.82865e-24	sC11
Anxa1	1.0394e-32	0.558373	0.833	0.584	1.77634e-28	sC11
Apold1	1.02287e-61	0.790156	0.495	0.109	1.74809e-57	sC11
Arhgdib	1.63707e-33	0.664792	0.553	0.233	2.79775e-29	sC11
Arl6ip1	9.52007e-70	0.937376	0.605	0.178	1.62698e-65	sC11
Atp1b3	6.62498e-12	0.352595	0.35	0.173	1.13221e-07	sC11
Atp5b	2.31539e-20	0.394875	0.839	0.623	3.957e-16	sC11
Axl	1.90437e-08	0.274897	0.447	0.28	0.000325457	sC11
B2m	5.71269e-18	0.372216	0.939	0.836	9.76299e-14	sC11
Banf1	1.92269e-18	0.462529	0.524	0.286	3.28588e-14	sC11
Bcr	2.31898e-33	0.570943	0.389	0.116	3.96314e-29	sC11
Birc5	9.79245e-134	1.19941	0.669	0.091	1.67353e-129	sC11
Bok	5.21717e-20	0.435592	0.273	0.084	8.91615e-16	sC11
Bola3	1.6166e-08	0.260423	0.434	0.269	0.000276277	sC11
Bub3	3.57414e-26	0.508478	0.334	0.101	6.1082e-22	sC11
Cald1	1.67984e-17	0.326972	0.932	0.825	2.87086e-13	sC11
Calm1	2.09647e-30	0.439178	0.945	0.762	3.58286e-26	sC11
Calm2	2.54281e-28	0.449433	0.9	0.722	4.34566e-24	sC11
Calm3	3.70464e-08	0.282226	0.588	0.425	0.000633122	sC11
Cav1	7.34644e-15	0.44423	0.582	0.372	1.25551e-10	sC11
Ccdc34	3.40279e-65	0.876257	0.598	0.172	5.81538e-61	sC11
Ccl2	3.02299e-08	0.377497	0.756	0.666	0.000516629	sC11
Ccna2	4.53799e-105	0.930114	0.424	0.031	7.75543e-101	sC11
Ccnb1	2.85566e-79	0.759956	0.35	0.028	4.88033e-75	sC11
Ccnb2	1.6957e-88	1.04038	0.489	0.068	2.89795e-84	sC11
Cd151	6.5291e-26	0.355576	0.28	0.089	1.11582e-21	sC11
Cd248	5.0469e-21	0.501912	0.601	0.339	8.62516e-17	sC11
Cd81	2.68896e-16	0.37295	0.817	0.629	4.59543e-12	sC11
Cd9	1.19268e-10	0.358308	0.54	0.348	2.03829e-06	sC11
Cdc20	1.69125e-68	0.73882	0.322	0.029	2.89034e-64	sC11
Cdca3	9.79393e-62	0.783392	0.386	0.056	1.67378e-57	sC11
Cdca8	2.09034e-61	0.718544	0.325	0.037	3.5724e-57	sC11
Cdk1	3.96299e-105	1.05527	0.508	0.061	6.77276e-101	sC11
Cdk2ap2	7.36931e-12	0.250342	0.354	0.19	1.25942e-07	sC11
Cdkn1a	1.47913e-33	0.57511	0.582	0.245	2.52783e-29	sC11
Cdkn2c	2.02063e-22	0.467076	0.277	0.079	3.45326e-18	sC11
Cebpb	1.65715e-08	0.321072	0.704	0.572	0.000283207	sC11
Cenpa	8.81617e-86	1.02703	0.572	0.106	1.50668e-81	sC11
Cenpf	3.22792e-79	0.972613	0.434	0.055	5.51651e-75	sC11
Cenpm	8.7963e-45	0.64923	0.296	0.046	1.50329e-40	sC11
Cenpw	1.69446e-51	0.709257	0.402	0.08	2.89583e-47	sC11
Cfap20	8.69684e-11	0.279277	0.273	0.128	1.48629e-06	sC11
Cfl1	2.17292e-14	0.287668	0.929	0.807	3.71352e-10	sC11
Cisd3	1.02662e-21	0.468937	0.302	0.095	1.75449e-17	sC11
Cks1b	2.44866e-112	1.0915	0.768	0.228	4.18476e-108	sC11
Cks2	2.04969e-137	1.29437	0.791	0.189	3.50292e-133	sC11
Clic1	5.65844e-25	0.460613	0.781	0.512	9.67027e-21	sC11
Cmc2	1.19312e-19	0.487975	0.334	0.125	2.03904e-15	sC11
Cnih4	4.97962e-06	0.257632	0.296	0.174	0.0851017	sC11
Col15a1	3.15092e-98	1.03684	0.688	0.146	5.38492e-94	sC11
Col18a1	1.18013e-59	0.784277	0.83	0.381	2.01684e-55	sC11
Col4a1	1.02856e-169	1.27398	0.984	0.418	1.7578e-165	sC11
Col4a2	4.32617e-134	1.06336	0.974	0.415	7.39342e-130	sC11
Col5a3	1.70156e-14	0.352138	0.73	0.508	2.90797e-10	sC11
Cotl1	4.90336e-16	0.329927	0.331	0.143	8.37984e-12	sC11
Cox4i2	8.41188e-88	1.20401	0.566	0.098	1.43759e-83	sC11
Cox7a2	1.774e-21	0.367702	0.913	0.745	3.03177e-17	sC11
Cox8a	6.87645e-21	0.291197	0.968	0.917	1.17518e-16	sC11
Crip1	1.14025e-123	0.858326	1	0.95	1.94869e-119	sC11
Crip2	9.28083e-75	0.971402	0.611	0.148	1.58609e-70	sC11
Cryab	3.13806e-14	0.410662	0.505	0.286	5.36294e-10	sC11
Csnk2b	1.43975e-08	0.265577	0.363	0.216	0.000246053	sC11
Ctnna1	5.34789e-06	0.251365	0.289	0.169	0.0913954	sC11
Cyb5r3	1.14477e-11	0.337461	0.569	0.364	1.95641e-07	sC11
Cyc1	3.53843e-16	0.375215	0.421	0.203	6.04717e-12	sC11
Cycs	3.64122e-13	0.342762	0.588	0.368	6.22285e-09	sC11
Cygb	1.06716e-60	0.742464	0.511	0.12	1.82378e-56	sC11
Cystm1	4.69813e-46	0.562819	0.293	0.045	8.02911e-42	sC11
Dctpp1	5.70973e-10	0.345604	0.286	0.139	9.75793e-06	sC11
Ddit4	1.00966e-08	0.354352	0.26	0.127	0.000172551	sC11
Dek	2.54964e-23	0.559989	0.418	0.185	4.35733e-19	sC11
Des	1.00769e-69	0.83062	0.55	0.123	1.72215e-65	sC11
Dlk1	3.5186e-32	0.730635	0.373	0.106	6.01329e-28	sC11
Dnajb1	2.26591e-12	0.353099	0.543	0.332	3.87244e-08	sC11
Dnajc8	1.74668e-08	0.290228	0.367	0.211	0.000298508	sC11
Dpysl2	2.89547e-24	0.51278	0.527	0.247	4.94836e-20	sC11
Dtymk	9.0168e-09	0.280294	0.383	0.224	0.000154097	sC11
Dut	1.66099e-21	0.510471	0.344	0.127	2.83864e-17	sC11
Dynll1	3.5787e-19	0.353277	0.936	0.825	6.116e-15	sC11
Dynlt1f	1.33489e-20	0.41372	0.277	0.084	2.28132e-16	sC11
Ebf1	7.99984e-65	0.823514	0.82	0.369	1.36717e-60	sC11
Ednra	7.32151e-14	0.334073	0.254	0.099	1.25125e-09	sC11
Efhd2	1.10793e-09	0.294803	0.264	0.124	1.89345e-05	sC11
Ehd2	1.81463e-22	0.503208	0.531	0.26	3.1012e-18	sC11
Eif3c	5.62917e-08	0.25969	0.45	0.289	0.000962026	sC11
Emg1	2.19985e-06	0.252815	0.293	0.173	0.0375955	sC11
Emid1	3.30687e-38	0.578902	0.273	0.046	5.65145e-34	sC11
Emp3	9.83862e-10	0.280015	0.791	0.634	1.68142e-05	sC11
Epas1	1.1245e-35	0.583598	0.434	0.136	1.92177e-31	sC11
Epb41l2	1.09626e-11	0.28451	0.27	0.12	1.8735e-07	sC11
Esam	1.68448e-40	0.496022	0.277	0.051	2.87877e-36	sC11
Ets1	8.1552e-18	0.439832	0.286	0.101	1.39372e-13	sC11
Fabp4	6.56224e-24	0.705946	0.437	0.182	1.12149e-19	sC11
Fam104a	2.52113e-11	0.343335	0.566	0.378	4.30861e-07	sC11
Fermt2	3.03971e-19	0.456586	0.601	0.353	5.19487e-15	sC11
Fkbp2	1.41553e-27	0.571092	0.531	0.241	2.41913e-23	sC11
Fxyd5	1.48411e-17	0.40499	0.486	0.246	2.53635e-13	sC11
G3bp1	4.95132e-10	0.315605	0.367	0.201	8.4618e-06	sC11
Gamt	1.80393e-23	0.453407	0.344	0.118	3.08292e-19	sC11
Gapdh	6.80316e-10	0.277714	0.855	0.734	1.16266e-05	sC11
Gcnt2	1.93077e-28	0.429714	0.331	0.102	3.29969e-24	sC11
Gemin7	3.65799e-08	0.254886	0.405	0.248	0.000625151	sC11
Gjc1	9.71615e-34	0.637679	0.399	0.117	1.66049e-29	sC11
Gm13889	6.0828e-76	0.82436	0.704	0.209	1.03955e-71	sC11
Gnb4	6.78885e-27	0.511538	0.379	0.127	1.16021e-22	sC11
Gng11	6.20819e-64	0.769935	0.891	0.531	1.06098e-59	sC11
Gng5	2.23798e-13	0.254929	0.945	0.836	3.8247e-09	sC11
Gpc4	1.59753e-25	0.489499	0.334	0.103	2.73017e-21	sC11
Gucy1a3	1.10378e-39	0.592482	0.27	0.044	1.88636e-35	sC11
H1f0	2.08839e-23	0.552233	0.421	0.187	3.56905e-19	sC11
H2-D1	2.55099e-16	0.355977	0.579	0.337	4.35964e-12	sC11
H2afv	2.02866e-61	0.781096	0.82	0.465	3.46698e-57	sC11
H2afx	1.77607e-75	0.95905	0.572	0.143	3.0353e-71	sC11
H2afy	4.19759e-10	0.346113	0.354	0.19	7.17368e-06	sC11
H2afz	1.57468e-181	1.1299	0.994	0.687	2.69113e-177	sC11
H3f3b	3.72403e-21	0.308708	0.99	0.933	6.36436e-17	sC11
Hdgf	3.69994e-10	0.289037	0.524	0.334	6.32319e-06	sC11
Higd1b	1.08582e-96	1.21102	0.656	0.13	1.85566e-92	sC11
Hint1	1.66378e-13	0.29421	0.91	0.808	2.8434e-09	sC11
Hist1h2ap	1.34289e-62	0.688614	0.257	0.017	2.295e-58	sC11
Hjurp	9.27198e-22	0.444154	0.27	0.077	1.58458e-17	sC11
Hmgb1	9.49694e-83	0.738363	0.965	0.719	1.62303e-78	sC11
Hmgb2	2.11043e-145	1.34381	0.768	0.168	3.60673e-141	sC11
Hmgn2	1.92391e-46	0.74087	0.611	0.283	3.28796e-42	sC11
Hn1	1.17223e-59	0.815017	0.662	0.293	2.00334e-55	sC11
Hnrnpa1	3.70151e-08	0.251587	0.63	0.458	0.000632588	sC11
Hnrnpa2b1	7.85556e-11	0.261584	0.717	0.519	1.34252e-06	sC11
Hnrnpa3	1.67504e-23	0.480477	0.608	0.32	2.86264e-19	sC11
Hnrnpab	4.34308e-11	0.301868	0.682	0.495	7.42232e-07	sC11
Hp1bp3	5.10648e-07	0.269669	0.347	0.22	0.00872698	sC11
Hspa1a	2.43258e-07	0.301849	0.318	0.188	0.00415727	sC11
Hspa8	1.22237e-12	0.257423	0.974	0.905	2.08903e-08	sC11
Hspb1	2.72002e-13	0.346648	0.424	0.226	4.64852e-09	sC11
Hspb2	5.19241e-14	0.38813	0.354	0.164	8.87384e-10	sC11
Id3	1.09631e-15	0.406842	0.63	0.391	1.8736e-11	sC11
Ifitm1	1.93268e-18	0.407543	0.421	0.198	3.30295e-14	sC11
Ifitm3	3.65832e-38	0.438801	0.987	0.928	6.25206e-34	sC11
Igfbp7	2.55129e-119	0.78322	0.997	0.9	4.36016e-115	sC11
Il6	6.60979e-34	0.701838	0.553	0.222	1.12961e-29	sC11
Ilk	1.41895e-10	0.327873	0.457	0.269	2.42499e-06	sC11
Impdh2	7.13546e-08	0.291121	0.36	0.211	0.00121945	sC11
Ing1	1.28484e-11	0.367547	0.257	0.11	2.19578e-07	sC11
Itga1	1.2408e-33	0.444606	0.257	0.052	2.12053e-29	sC11
Kcnj8	1.68575e-29	0.457859	0.251	0.057	2.88095e-25	sC11
Knstrn	2.33629e-41	0.616117	0.254	0.035	3.99273e-37	sC11
Ktn1	2.37941e-07	0.253533	0.26	0.138	0.00406641	sC11
Ldha	3.17608e-12	0.358292	0.624	0.422	5.42792e-08	sC11
Lmnb1	7.6462e-24	0.397243	0.257	0.069	1.30673e-19	sC11
Lockd	4.24754e-70	0.901373	0.415	0.061	7.25905e-66	sC11
Lsm2	5.85303e-26	0.524769	0.392	0.139	1.00028e-21	sC11
Lsm3	1.08572e-09	0.345458	0.344	0.186	1.8555e-05	sC11
Lsm4	1.26743e-16	0.405574	0.54	0.302	2.16603e-12	sC11
Lsm5	5.17065e-22	0.464683	0.566	0.289	8.83664e-18	sC11
Lsm6	2.00287e-12	0.333695	0.447	0.247	3.42291e-08	sC11
Lsm8	2.69345e-14	0.405981	0.296	0.123	4.6031e-10	sC11
M6pr	2.77233e-09	0.296622	0.312	0.162	4.73792e-05	sC11
Mcam	2.03379e-81	0.917437	0.537	0.094	3.47575e-77	sC11
Mef2c	6.68481e-23	0.50379	0.383	0.143	1.14243e-18	sC11
Metap2	1.21966e-09	0.331896	0.479	0.3	2.08439e-05	sC11
Mfge8	2.48237e-22	0.420401	0.833	0.587	4.24236e-18	sC11
Mgp	2.40915e-50	1.33901	0.514	0.178	4.11724e-46	sC11
Mgst3	2.87815e-23	0.511997	0.428	0.172	4.91876e-19	sC11
Mki67	1.42206e-97	0.920705	0.431	0.037	2.4303e-93	sC11
Mprip	3.62555e-24	0.500557	0.582	0.296	6.19607e-20	sC11
Mrpl13	5.15706e-09	0.263775	0.293	0.151	8.81341e-05	sC11
Mrpl18	4.46872e-12	0.372776	0.331	0.162	7.63704e-08	sC11
Mrpl51	4.56941e-11	0.291848	0.421	0.238	7.80912e-07	sC11
Msn	2.65167e-09	0.276783	0.601	0.416	4.5317e-05	sC11
Mustn1	2.41113e-25	0.538779	0.305	0.09	4.12062e-21	sC11
Myadm	5.82301e-16	0.430917	0.502	0.272	9.95152e-12	sC11
Myl9	1.47775e-29	0.59747	0.794	0.542	2.52548e-25	sC11
Mylk	8.38586e-44	0.749035	0.669	0.283	1.43314e-39	sC11
Myo1b	1.27563e-14	0.355032	0.36	0.174	2.18005e-10	sC11
Nab1	1.13846e-26	0.474636	0.418	0.154	1.94563e-22	sC11
Nap1l1	3.66885e-15	0.375983	0.563	0.344	6.27007e-11	sC11
Ncl	5.39495e-10	0.275326	0.566	0.39	9.21997e-06	sC11
Ndufa10	2.79318e-10	0.308823	0.399	0.223	4.77355e-06	sC11
Ndufa12	4.25751e-17	0.387472	0.579	0.33	7.27608e-13	sC11
Ndufa4l2	5.99162e-115	1.13334	0.756	0.157	1.02397e-110	sC11
Ndufb6	1.56897e-09	0.292777	0.492	0.312	2.68137e-05	sC11
Ndufb7	5.39607e-10	0.326792	0.592	0.417	9.22188e-06	sC11
Ndufb8	5.19195e-10	0.311532	0.64	0.463	8.87304e-06	sC11
Ndufv2	1.33525e-07	0.264777	0.395	0.251	0.00228195	sC11
Notch3	1.89498e-83	0.908218	0.601	0.124	3.23852e-79	sC11
Nr2f2	8.24374e-28	0.595927	0.363	0.113	1.40886e-23	sC11
Nr4a1	3.48885e-13	0.35277	0.727	0.519	5.96245e-09	sC11
Nsmce1	5.72888e-15	0.372108	0.254	0.091	9.79066e-11	sC11
Nt5dc2	3.13194e-06	0.252755	0.376	0.239	0.0535248	sC11
Nucks1	2.81319e-57	0.787817	0.717	0.322	4.80774e-53	sC11
Nudc	3.27477e-14	0.373456	0.395	0.194	5.59658e-10	sC11
Nudt21	2.88943e-08	0.291934	0.344	0.201	0.000493803	sC11
Nudt4	2.90208e-13	0.28642	0.566	0.35	4.95965e-09	sC11
Nusap1	1.58452e-60	0.649676	0.257	0.019	2.70794e-56	sC11
Osmr	4.0383e-11	0.337739	0.376	0.2	6.90146e-07	sC11
Pcbd2	1.25158e-15	0.423094	0.344	0.148	2.13894e-11	sC11
Pdgfa	4.90973e-70	0.933282	0.621	0.163	8.39072e-66	sC11
Pdgfrb	4.24534e-18	0.452256	0.569	0.319	7.25529e-14	sC11
Pdlim1	2.52895e-40	0.672006	0.489	0.154	4.32198e-36	sC11
Phlda1	7.86966e-31	0.532432	0.849	0.578	1.34493e-26	sC11
Pkig	8.42422e-10	0.256759	0.444	0.269	1.4397e-05	sC11
Pmf1	1.64378e-28	0.524189	0.277	0.064	2.80923e-24	sC11
Pop5	1.55795e-14	0.327476	0.26	0.099	2.66254e-10	sC11
Ppia	5.40977e-79	0.564383	0.994	0.962	9.24529e-75	sC11
Ppp1r14a	6.56582e-60	0.820812	0.453	0.089	1.1221e-55	sC11
Prc1	1.19108e-114	1.05985	0.463	0.037	2.03555e-110	sC11
Prdx1	6.15529e-19	0.362165	0.907	0.78	1.05194e-14	sC11
Prdx4	3.42143e-14	0.400454	0.579	0.366	5.84723e-10	sC11
Prkacb	8.0733e-24	0.483466	0.479	0.211	1.37973e-19	sC11
Prkar1a	1.1181e-17	0.304225	0.614	0.366	1.91082e-13	sC11
Prss23	8.42028e-36	0.682222	0.386	0.103	1.43903e-31	sC11
Psip1	2.54384e-18	0.453508	0.305	0.11	4.34742e-14	sC11
Psmb3	5.85959e-11	0.271272	0.595	0.393	1.0014e-06	sC11
Psmb5	2.05009e-09	0.273903	0.511	0.337	3.5036e-05	sC11
Psmb6	2.7738e-09	0.267795	0.611	0.427	4.74042e-05	sC11
Pten	1.6365e-27	0.530906	0.511	0.215	2.79679e-23	sC11
Ptges3	8.96078e-16	0.413157	0.505	0.276	1.5314e-11	sC11
Ptma	4.99156e-72	0.545389	0.994	0.949	8.53057e-68	sC11
Ptms	4.00357e-37	0.525898	0.897	0.68	6.84211e-33	sC11
Ptp4a3	1.29459e-64	0.872538	0.569	0.142	2.21246e-60	sC11
Pum2	9.25799e-07	0.260946	0.296	0.17	0.0158219	sC11
Rab11b	3.68281e-08	0.286319	0.395	0.243	0.000629393	sC11
Racgap1	2.05493e-48	0.639553	0.302	0.043	3.51187e-44	sC11
Rad21	4.11289e-42	0.679689	0.421	0.11	7.02893e-38	sC11
Ran	1.5405e-69	0.78674	0.823	0.481	2.63272e-65	sC11
Ranbp1	1.0741e-17	0.43162	0.675	0.454	1.83563e-13	sC11
Rasgrp2	1.33441e-60	0.767734	0.476	0.102	2.28051e-56	sC11
Rbbp4	1.85331e-06	0.273206	0.296	0.17	0.0316731	sC11
Rbm3	5.5655e-13	0.284879	0.887	0.79	9.51145e-09	sC11
Rbm8a	2.47357e-06	0.257432	0.392	0.262	0.0422733	sC11
Rbpms	7.68401e-11	0.299413	0.27	0.123	1.3132e-06	sC11
Rgs16	6.37292e-15	0.459502	0.376	0.175	1.08913e-10	sC11
Rgs4	8.04915e-32	0.541448	0.328	0.087	1.3756e-27	sC11
Rgs5	2.5565e-161	1.27243	0.981	0.34	4.36906e-157	sC11
Rheb	1.24942e-06	0.265048	0.405	0.264	0.0213526	sC11
Rhoj	2.28623e-18	0.392686	0.482	0.242	3.90716e-14	sC11
Rnaseh2c	2.08429e-10	0.288656	0.338	0.175	3.56205e-06	sC11
Rock2	4.14925e-07	0.281654	0.267	0.141	0.00709106	sC11
Rrm1	4.29699e-31	0.493053	0.273	0.056	7.34355e-27	sC11
S100a11	5.43026e-33	0.387788	0.99	0.928	9.28032e-29	sC11
S100a4	1.3985e-90	1.1142	0.855	0.425	2.39003e-86	sC11
S1pr3	8.90733e-22	0.473072	0.424	0.177	1.52226e-17	sC11
Sarnp	4.22851e-12	0.304648	0.325	0.159	7.22653e-08	sC11
Sdhc	7.3813e-09	0.258615	0.315	0.173	0.000126146	sC11
Serbp1	5.5627e-11	0.287004	0.688	0.493	9.50666e-07	sC11
Serpine2	1.42509e-52	0.665633	0.897	0.525	2.43548e-48	sC11
Serping1	8.56541e-15	0.341384	0.64	0.405	1.46383e-10	sC11
Sf3b5	1.28365e-06	0.254073	0.547	0.396	0.0219375	sC11
Sh2b3	6.99745e-41	0.549312	0.315	0.06	1.19586e-36	sC11
Slc25a5	1.61943e-36	0.580372	0.81	0.531	2.7676e-32	sC11
Smc1a	1.36683e-13	0.390185	0.251	0.094	2.33591e-09	sC11
Smc2	4.92807e-71	0.85186	0.434	0.067	8.42207e-67	sC11
Smc4	1.83889e-72	0.866107	0.444	0.069	3.14266e-68	sC11
Snrpb	1.48885e-14	0.376291	0.678	0.477	2.54444e-10	sC11
Snrpc	1.44035e-12	0.366065	0.441	0.241	2.46155e-08	sC11
Snrpd1	4.98765e-24	0.481113	0.556	0.274	8.5239e-20	sC11
Snrpd2	6.44068e-09	0.251058	0.711	0.549	0.000110071	sC11
Snrpd3	6.51168e-09	0.292124	0.379	0.217	0.000111285	sC11
Snrpe	2.33228e-15	0.363684	0.698	0.478	3.98586e-11	sC11
Snrpf	2.33206e-13	0.329962	0.701	0.484	3.98549e-09	sC11
Snrpg	4.80937e-09	0.256065	0.717	0.568	8.21921e-05	sC11
Sparcl1	5.27473e-59	0.671221	0.595	0.18	9.01451e-55	sC11
Spc24	7.99817e-73	0.820475	0.379	0.044	1.36689e-68	sC11
Spc25	5.49074e-65	0.654275	0.289	0.024	9.38368e-61	sC11
Srsf2	1.5717e-08	0.259235	0.595	0.417	0.000268603	sC11
Srsf3	8.41733e-14	0.341601	0.527	0.306	1.43852e-09	sC11
Ssbp4	5.41229e-12	0.323456	0.305	0.144	9.24961e-08	sC11
Ssrp1	3.34161e-16	0.408068	0.322	0.13	5.71082e-12	sC11
Stmn1	6.9809e-163	1.3709	0.859	0.193	1.19304e-158	sC11
Stra13	2.45645e-19	0.415104	0.408	0.176	4.19807e-15	sC11
Sumo2	6.63795e-18	0.389989	0.772	0.566	1.13443e-13	sC11
Tagln	1.12376e-08	0.327618	0.711	0.551	0.00019205	sC11
Tagln2	3.27406e-83	0.859665	0.884	0.504	5.59538e-79	sC11
Tceb1	7.26331e-11	0.294332	0.614	0.412	1.2413e-06	sC11
Thy1	1.04798e-41	0.558199	0.891	0.626	1.79101e-37	sC11
Timp3	9.68248e-15	0.436451	0.264	0.099	1.65474e-10	sC11
Tinagl1	1.42236e-46	0.661572	0.437	0.112	2.4308e-42	sC11
Tk1	1.52706e-63	0.773716	0.341	0.04	2.60975e-59	sC11
Tln1	2.06092e-10	0.345831	0.444	0.261	3.52212e-06	sC11
Tm4sf1	3.19985e-19	0.46843	0.608	0.346	5.46854e-15	sC11
Tmem176a	1.82423e-08	0.287467	0.469	0.303	0.000311762	sC11
Tmpo	1.19989e-58	0.793499	0.415	0.077	2.05061e-54	sC11
Tnfrsf21	2.38288e-09	0.345785	0.264	0.124	4.07234e-05	sC11
Tns1	5.16894e-14	0.292457	0.296	0.13	8.83373e-10	sC11
Top2a	1.31371e-150	1.31221	0.633	0.063	2.24514e-146	sC11
Tpm1	6.14199e-16	0.36249	0.884	0.745	1.04967e-11	sC11
Tpm2	2.41892e-13	0.294715	0.781	0.569	4.13393e-09	sC11
Tpm4	2.46053e-25	0.472317	0.814	0.599	4.20504e-21	sC11
Tppp3	5.59524e-60	1.07929	0.524	0.129	9.56226e-56	sC11
Tpx2	1.01503e-67	0.757839	0.322	0.03	1.73468e-63	sC11
Tspo	5.46213e-20	0.472784	0.608	0.35	9.33477e-16	sC11
Tuba1a	2.84384e-34	0.467889	0.952	0.776	4.86012e-30	sC11
Tuba1b	1.42044e-189	1.24641	0.968	0.516	2.42753e-185	sC11
Tuba1c	6.75631e-22	0.513906	0.418	0.182	1.15465e-17	sC11
Tubb4b	1.75214e-86	1.01008	0.682	0.224	2.99441e-82	sC11
Tubb5	3.04618e-135	0.957539	0.981	0.701	5.20592e-131	sC11
Tubb6	1.30427e-17	0.44673	0.582	0.355	2.229e-13	sC11
Txn1	3.65191e-21	0.395968	0.875	0.71	6.24112e-17	sC11
Txnl1	1.11594e-11	0.256759	0.322	0.163	1.90714e-07	sC11
Tyms	2.51461e-36	0.535059	0.26	0.042	4.29747e-32	sC11
Ubald2	3.18536e-39	0.674665	0.505	0.174	5.44378e-35	sC11
Ube2c	6.94278e-199	1.6837	0.711	0.069	1.18652e-194	sC11
Ube2s	8.68173e-78	0.781589	0.897	0.59	1.48371e-73	sC11
Uqcrfs1	1.69185e-10	0.28606	0.402	0.226	2.89137e-06	sC11
Vasp	1.34516e-09	0.293907	0.35	0.19	2.29887e-05	sC11
Vcl	6.00919e-10	0.372315	0.386	0.217	1.02697e-05	sC11
Vdac1	2.95832e-07	0.265762	0.379	0.236	0.00505577	sC11
Vdac3	8.3247e-08	0.27346	0.315	0.174	0.00142269	sC11
Vim	3.66379e-38	0.452754	0.987	0.953	6.26142e-34	sC11
Vps36	7.31188e-14	0.376869	0.315	0.138	1.2496e-09	sC11
Xist	0.000196523	0.336239	0.277	0.267	1	sC11
Ywhah	2.55113e-24	0.460344	0.601	0.31	4.35988e-20	sC11
Ywhaz	5.14867e-08	0.257922	0.65	0.481	0.000879907	sC11
Abi3bp	1.51363e-09	0.371506	0.497	0.357	2.5868e-05	sC12
Adamts1	8.03453e-05	0.264808	0.393	0.298	1	sC12
Adamts5	2.33507e-54	0.904876	0.341	0.064	3.99064e-50	sC12
Ahnak	2.98627e-11	0.338896	0.731	0.612	5.10353e-07	sC12
Apod	4.0703e-86	1.23435	0.476	0.134	6.95615e-82	sC12
Atf3	3.51836e-14	0.497526	0.531	0.356	6.01287e-10	sC12
Bicc1	2.72528e-22	0.546433	0.507	0.304	4.65751e-18	sC12
Bst2	2.87325e-25	0.67675	0.403	0.18	4.91038e-21	sC12
C1qtnf2	1.72632e-07	0.298791	0.359	0.282	0.00295028	sC12
C1s1	6.13324e-16	0.501313	0.403	0.235	1.04817e-11	sC12
Ccdc80	3.62516e-17	0.45916	0.548	0.373	6.19541e-13	sC12
Ccl7	3.08209e-48	0.936118	0.766	0.62	5.26729e-44	sC12
Ccnl1	9.64978e-13	0.393458	0.607	0.426	1.64915e-08	sC12
Cd248	4.35944e-09	0.293795	0.379	0.344	7.45029e-05	sC12
Cd34	8.63304e-38	0.733225	0.338	0.09	1.47539e-33	sC12
Cd44	2.19265e-20	0.493366	0.566	0.436	3.74723e-16	sC12
Cd47	1.75427e-06	0.267632	0.466	0.383	0.0299805	sC12
Cilp	3.6164e-24	0.666807	0.366	0.135	6.18044e-20	sC12
Clec3b	1.70291e-217	1.84544	0.61	0.025	2.91027e-213	sC12
Cltb	2.74934e-09	0.361875	0.317	0.2	4.69863e-05	sC12
Col14a1	1.36439e-120	1.33757	0.814	0.276	2.33175e-116	sC12
Col1a1	1.62683e-41	0.295542	1	0.997	2.78026e-37	sC12
Col1a2	7.33275e-42	0.317845	1	0.997	1.25317e-37	sC12
Col3a1	2.06409e-58	0.497137	1	0.998	3.52754e-54	sC12
Col8a1	9.69817e-26	0.607115	0.493	0.362	1.65742e-21	sC12
Cpxm2	1.63513e-34	0.766345	0.383	0.13	2.79443e-30	sC12
Cpz	1.1753e-11	0.450184	0.279	0.135	2.00859e-07	sC12
Cthrc1	6.04765e-08	0.32053	0.672	0.565	0.00103354	sC12
Cxcl1	7.57558e-27	0.547172	0.928	0.862	1.29467e-22	sC12
Cxcl14	2.74457e-98	1.47789	0.383	0.045	4.69046e-94	sC12
Cyr61	8.08217e-08	0.396047	0.369	0.26	0.00138124	sC12
Dcn	3.89218e-52	0.537578	1	0.863	6.65173e-48	sC12
Dlk1	3.22514e-41	1.18461	0.362	0.106	5.51176e-37	sC12
Dpt	7.70899e-30	0.661285	0.686	0.452	1.31747e-25	sC12
Dtnbp1	1.47263e-10	0.378228	0.262	0.132	2.51672e-06	sC12
Egr1	3.9768e-09	0.34277	0.721	0.608	6.79635e-05	sC12
Eif4e	1.21967e-14	0.454377	0.39	0.261	2.08442e-10	sC12
Eln	4.36042e-94	1.77451	0.545	0.123	7.45196e-90	sC12
Emp1	7.62359e-27	0.495141	0.79	0.665	1.30287e-22	sC12
Ergic3	1.2627e-05	0.251363	0.466	0.391	0.215796	sC12
Fbln1	6.8741e-15	0.449692	0.403	0.274	1.17478e-10	sC12
Fbn1	3.357e-41	0.628506	0.807	0.639	5.73712e-37	sC12
Fbn2	1.88679e-06	0.309296	0.531	0.406	0.0322453	sC12
Fn1	3.31534e-19	0.403694	0.934	0.861	5.66591e-15	sC12
Fndc1	2.92361e-07	0.305991	0.517	0.416	0.00499645	sC12
Fos	1.04172e-06	0.347086	0.834	0.739	0.017803	sC12
Fosb	6.41337e-17	0.347987	0.959	0.892	1.09604e-12	sC12
Fst	1.20781e-49	0.965052	0.366	0.13	2.06415e-45	sC12
Fstl1	2.34977e-30	0.453044	0.966	0.889	4.01575e-26	sC12
Fuca1	3.40694e-06	0.273606	0.345	0.263	0.0582245	sC12
Fxyd1	9.55689e-23	0.630996	0.376	0.148	1.63327e-18	sC12
Fzd1	2.99197e-05	0.267121	0.314	0.228	0.511328	sC12
Gaa	1.78391e-06	0.264426	0.272	0.182	0.030487	sC12
Gadd45g	2.21728e-17	0.558828	0.507	0.306	3.78933e-13	sC12
Gas6	2.81087e-18	0.551317	0.293	0.118	4.80378e-14	sC12
Gfpt2	3.35027e-20	0.567449	0.276	0.097	5.72562e-16	sC12
Gja1	3.44604e-11	0.414012	0.307	0.203	5.88928e-07	sC12
Gm12840	1.60414e-23	0.681735	0.324	0.134	2.74147e-19	sC12
Gnas	4.2624e-48	0.544898	0.945	0.899	7.28444e-44	sC12
Gpc3	4.53463e-36	0.736918	0.31	0.075	7.74968e-32	sC12
H19	1.84909e-23	0.505842	0.717	0.443	3.1601e-19	sC12
H2-D1	1.16426e-05	0.291507	0.421	0.341	0.198973	sC12
H2-K1	2.49776e-06	0.315563	0.383	0.28	0.0426866	sC12
Has1	5.35531e-87	1.20829	0.483	0.074	9.15222e-83	sC12
Hk2	6.09841e-09	0.336859	0.566	0.456	0.000104222	sC12
Htra3	2.27539e-15	0.48027	0.324	0.186	3.88865e-11	sC12
Icam1	0.000660804	0.273639	0.286	0.209	1	sC12
Id3	6.76075e-08	0.308322	0.555	0.393	0.00115541	sC12
Ier2	4.95733e-06	0.31031	0.428	0.339	0.0847207	sC12
Ier3	2.4141e-10	0.360394	0.755	0.641	4.12569e-06	sC12
Ier5	2.95909e-07	0.295251	0.521	0.42	0.00505708	sC12
Ifi203	1.83837e-21	0.625396	0.279	0.083	3.14177e-17	sC12
Ifi27l2a	2.31708e-08	0.491982	0.369	0.247	0.00039599	sC12
Ifrd1	9.06937e-12	0.365774	0.672	0.515	1.54996e-07	sC12
Igf2	8.83031e-46	1.08241	0.252	0.031	1.5091e-41	sC12
Igfbp4	4.97669e-73	0.958007	0.866	0.555	8.50517e-69	sC12
Igfbp5	0.000473744	0.390119	0.317	0.222	1	sC12
Igfbp6	3.37906e-173	1.57163	0.71	0.181	5.77482e-169	sC12
Il11ra1	4.43674e-12	0.390779	0.438	0.325	7.58239e-08	sC12
Il1rl1	2.27816e-10	0.446475	0.314	0.262	3.89337e-06	sC12
Il6st	3.70622e-14	0.48529	0.407	0.242	6.33393e-10	sC12
Isg15	3.76473e-26	0.791355	0.266	0.097	6.43392e-22	sC12
Itgbl1	4.30192e-16	0.490707	0.448	0.271	7.35198e-12	sC12
Itm2a	4.15165e-45	0.773811	0.903	0.668	7.09518e-41	sC12
Jun	5.4566e-10	0.339174	0.8	0.733	9.32533e-06	sC12
Jund	2.28619e-19	0.379858	0.917	0.823	3.9071e-15	sC12
Klf2	2.09459e-20	0.661074	0.583	0.395	3.57965e-16	sC12
Klf4	1.69317e-77	0.977392	0.828	0.477	2.89363e-73	sC12
Lbp	1.0664e-110	1.23678	0.352	0.016	1.82248e-106	sC12
Lgals3	3.84179e-10	0.437858	0.493	0.326	6.56562e-06	sC12
Lgals3bp	2.63307e-07	0.331754	0.293	0.187	0.00449991	sC12
Lox	1.38893e-24	0.542821	0.721	0.546	2.37369e-20	sC12
Lpl	1.71618e-33	0.802569	0.503	0.274	2.93295e-29	sC12
Ly6a	1.28731e-187	1.5388	0.893	0.374	2.20001e-183	sC12
Ly6c1	2.47027e-100	1.19509	0.452	0.069	4.2217e-96	sC12
Man1a	1.34779e-08	0.362903	0.31	0.21	0.000230337	sC12
Man2a1	1.18275e-05	0.266174	0.317	0.241	0.202133	sC12
Mat2a	0.00022799	0.254732	0.307	0.234	1	sC12
Meg3	7.22542e-38	0.417028	0.979	0.963	1.23482e-33	sC12
Mest	7.529e-08	0.452228	0.483	0.332	0.00128671	sC12
Metrnl	6.52937e-08	0.342948	0.286	0.201	0.00111587	sC12
Mfap2	5.97783e-08	0.283494	0.79	0.695	0.00102161	sC12
Mfap4	1.34273e-13	0.375307	0.886	0.75	2.29473e-09	sC12
Mfap5	7.22691e-88	1.05914	0.807	0.46	1.23508e-83	sC12
Mgp	9.1383e-30	0.388033	0.452	0.179	1.56174e-25	sC12
Mt1	3.20564e-54	0.840172	0.952	0.908	5.47844e-50	sC12
Mt2	4.33953e-157	1.4821	0.903	0.715	7.41626e-153	sC12
Mycbp2	8.59339e-08	0.333138	0.272	0.162	0.00146861	sC12
Neat1	1.13773e-13	0.378232	0.831	0.738	1.94438e-09	sC12
Nfatc1	1.19107e-05	0.2618	0.29	0.233	0.203553	sC12
Nfkb1	1.24698e-10	0.368471	0.6	0.484	2.13109e-06	sC12
Nov	7.15612e-89	1.31842	0.459	0.056	1.22298e-84	sC12
Nr4a1	5.68102e-10	0.350403	0.676	0.521	9.70886e-06	sC12
Nupr1	4.87694e-17	0.510366	0.628	0.526	8.3347e-13	sC12
Ogn	4.26066e-12	0.428997	0.466	0.266	7.28148e-08	sC12
Pam	1.21206e-07	0.344622	0.338	0.25	0.00207141	sC12
Pcolce	2.4202e-11	0.301596	0.772	0.732	4.13613e-07	sC12
Pdgfrl	8.81914e-19	0.515914	0.507	0.337	1.50719e-14	sC12
Pdpn	1.45086e-19	0.564469	0.51	0.352	2.47951e-15	sC12
Pi16	2.95567e-89	1.0783	0.262	0.007	5.05124e-85	sC12
Plac8	3.89389e-39	0.903957	0.572	0.276	6.65466e-35	sC12
Plagl1	2.05568e-19	0.624698	0.341	0.161	3.51316e-15	sC12
Plpp3	5.65866e-24	0.654307	0.39	0.168	9.67065e-20	sC12
Pnp	7.22971e-16	0.480709	0.362	0.222	1.23556e-11	sC12
Prelp	6.55607e-75	1.0203	0.352	0.032	1.12043e-70	sC12
Prss23	2.40361e-26	0.697071	0.334	0.105	4.10776e-22	sC12
Ptgs2	5.83737e-11	0.494798	0.293	0.183	9.97607e-07	sC12
Ptx3	2.22624e-96	1.41319	0.541	0.173	3.80465e-92	sC12
Rarres2	4.44071e-07	0.278542	0.431	0.319	0.00758918	sC12
Rbms3	1.09285e-06	0.29364	0.328	0.249	0.0186768	sC12
Rgcc	5.75279e-06	0.260645	0.317	0.291	0.0983151	sC12
Rhob	4.36246e-05	0.286007	0.441	0.354	0.745544	sC12
Rnase4	1.97574e-10	0.340464	0.49	0.395	3.37654e-06	sC12
S100a10	1.63966e-19	0.413306	0.866	0.791	2.80217e-15	sC12
S100a16	3.29841e-34	0.700013	0.424	0.196	5.63698e-30	sC12
Sepp1	4.98769e-13	0.474633	0.421	0.256	8.52397e-09	sC12
Serpina3n	2.76354e-62	0.947763	0.566	0.265	4.72289e-58	sC12
Serpine1	1.80067e-16	0.481211	0.648	0.529	3.07734e-12	sC12
Serpinf1	1.98985e-30	0.521536	0.89	0.722	3.40065e-26	sC12
Serping1	5.24028e-49	0.825145	0.752	0.403	8.95564e-45	sC12
Sfrp1	2.86286e-17	0.541538	0.355	0.18	4.89263e-13	sC12
Sfrp4	2.43511e-108	1.14046	0.307	0.008	4.1616e-104	sC12
Sgk1	7.40969e-05	0.269453	0.445	0.368	1	sC12
Shisa5	4.00804e-05	0.263989	0.348	0.266	0.684974	sC12
Slc39a14	3.92908e-11	0.393007	0.279	0.16	6.71479e-07	sC12
Smoc2	3.13089e-27	0.717238	0.341	0.118	5.3507e-23	sC12
Sparc	1.59646e-41	0.336266	1	0.999	2.72834e-37	sC12
Sptbn1	4.60992e-06	0.284813	0.434	0.337	0.0787836	sC12
Srm	1.21052e-08	0.322844	0.334	0.236	0.000206878	sC12
Tcf7l2	1.17926e-14	0.476592	0.259	0.118	2.01536e-10	sC12
Tgfbr2	6.72043e-19	0.489608	0.552	0.373	1.14852e-14	sC12
Tgfbr3	2.58294e-06	0.286501	0.286	0.201	0.0441424	sC12
Thbs1	2.22609e-25	0.655582	0.703	0.581	3.80438e-21	sC12
Timp1	2.77756e-65	0.831126	0.807	0.657	4.74684e-61	sC12
Timp3	8.33502e-13	0.518259	0.259	0.099	1.42445e-08	sC12
Tm4sf1	2.52908e-08	0.372396	0.49	0.349	0.000432219	sC12
Tmed3	4.20999e-11	0.326608	0.71	0.603	7.19487e-07	sC12
Tnfaip2	1.36281e-08	0.431853	0.431	0.319	0.000232905	sC12
Tnfaip6	2.91876e-70	0.9828	0.766	0.475	4.98816e-66	sC12
Tnxb	1.80388e-83	1.02227	0.262	0.008	3.08284e-79	sC12
Tomm5	7.3899e-08	0.276756	0.417	0.338	0.00126293	sC12
Tppp3	1.30793e-08	0.319081	0.259	0.136	0.000223526	sC12
Ugcg	8.58684e-10	0.377656	0.39	0.247	1.46749e-05	sC12
Ugdh	8.03425e-89	1.11736	0.583	0.262	1.37305e-84	sC12
Vasn	6.36199e-05	0.277506	0.286	0.196	1	sC12
Vcan	1.90876e-14	0.439296	0.441	0.297	3.26206e-10	sC12
Zfp36	4.53829e-11	0.391094	0.724	0.585	7.75594e-07	sC12
1500015O10Rik	1.27141e-147	0.626462	0.515	0.285	2.17284e-143	sC2
Abi3bp	8.49304e-165	0.568625	0.562	0.306	1.45146e-160	sC2
Aebp1	0	0.542427	0.955	0.759	0	sC2
Angptl1	6.16756e-272	0.769281	0.342	0.078	1.05404e-267	sC2
Angptl4	5.64847e-44	0.309796	0.296	0.18	9.65324e-40	sC2
Apod	6.28463e-89	0.420644	0.263	0.109	1.07404e-84	sC2
Aspn	8.25785e-266	0.665613	0.772	0.501	1.41127e-261	sC2
Atf3	2.44645e-68	0.385052	0.492	0.325	4.18098e-64	sC2
Bgn	8.33608e-256	0.343966	0.998	0.976	1.42464e-251	sC2
Bicc1	7.6169e-57	0.331212	0.418	0.279	1.30173e-52	sC2
Btg2	3.95854e-97	0.365032	0.738	0.566	6.76515e-93	sC2
C1qtnf3	0	0.932975	0.666	0.28	0	sC2
C1s1	8.8534e-51	0.28712	0.345	0.21	1.51305e-46	sC2
Capn6	1.48094e-44	0.287124	0.264	0.156	2.53092e-40	sC2
Ccdc80	8.29815e-41	0.255029	0.48	0.35	1.41815e-36	sC2
Ccl7	3.33861e-38	0.306565	0.688	0.605	5.70569e-34	sC2
Cdkn1c	2.68707e-178	0.593496	0.577	0.308	4.59221e-174	sC2
Cilp	3.60353e-259	0.769213	0.349	0.084	6.15843e-255	sC2
Col11a1	5.97217e-202	0.67746	0.311	0.093	1.02064e-197	sC2
Col12a1	7.71108e-103	0.271537	0.948	0.832	1.31782e-98	sC2
Col14a1	0	0.93006	0.597	0.206	0	sC2
Col16a1	8.54883e-164	0.501819	0.672	0.426	1.461e-159	sC2
Col1a1	0	0.463093	1	0.996	0	sC2
Col1a2	0	0.565577	1	0.996	0	sC2
Col3a1	0	0.443915	1	0.998	0	sC2
Col5a2	1.58537e-190	0.322459	0.984	0.913	2.7094e-186	sC2
Col8a1	3.27757e-29	0.261249	0.445	0.344	5.60136e-25	sC2
Cpxm1	7.79957e-62	0.353853	0.442	0.291	1.33295e-57	sC2
Cpxm2	1.49216e-123	0.517119	0.274	0.099	2.5501e-119	sC2
Csrp2	2.15535e-118	0.445329	0.672	0.48	3.68349e-114	sC2
Cthrc1	1.93327e-176	0.51201	0.761	0.517	3.30395e-172	sC2
Dcn	3.93312e-260	0.296655	0.988	0.833	6.7217e-256	sC2
Dpt	2.39849e-213	0.605887	0.691	0.396	4.09901e-209	sC2
Dusp1	1.50999e-36	0.257997	0.655	0.54	2.58057e-32	sC2
Ebpl	4.13446e-35	0.253791	0.341	0.231	7.06578e-31	sC2
Eln	1.3061e-162	0.874859	0.292	0.09	2.23212e-158	sC2
Epha3	9.18022e-70	0.373086	0.284	0.149	1.5689e-65	sC2
Fbn1	1.12355e-58	0.278603	0.74	0.617	1.92015e-54	sC2
Fbn2	1.71251e-122	0.474762	0.575	0.365	2.92668e-118	sC2
Fibin	9.25135e-73	0.400718	0.421	0.262	1.58106e-68	sC2
Fmod	1.8643e-246	0.782695	0.317	0.071	3.18609e-242	sC2
Fndc1	9.93863e-164	0.518391	0.624	0.363	1.69851e-159	sC2
Fosb	8.42173e-153	0.3351	0.961	0.875	1.43927e-148	sC2
Fstl1	4.35231e-211	0.389085	0.968	0.87	7.4381e-207	sC2
Fxyd1	4.04719e-87	0.330675	0.272	0.121	6.91665e-83	sC2
Gaa	5.65716e-42	0.28228	0.272	0.161	9.66809e-38	sC2
Gas6	3.42542e-233	0.705159	0.31	0.072	5.85405e-229	sC2
Gpx3	0	0.723991	0.945	0.823	0	sC2
Grb10	1.15285e-92	0.399632	0.499	0.304	1.97022e-88	sC2
Gxylt2	7.4652e-74	0.353325	0.452	0.28	1.2758e-69	sC2
H19	0	1.32886	0.805	0.355	0	sC2
Hbegf	3.88729e-58	0.390569	0.263	0.143	6.64338e-54	sC2
Hcfc1r1	8.15684e-43	0.250391	0.584	0.45	1.394e-38	sC2
Hk2	3.70286e-86	0.381035	0.604	0.42	6.3282e-82	sC2
Ier3	1.58095e-47	0.269974	0.738	0.619	2.70185e-43	sC2
Ier5	5.83825e-59	0.321574	0.536	0.392	9.97757e-55	sC2
Ifrd1	1.15644e-45	0.264996	0.62	0.491	1.97636e-41	sC2
Igf1	0	0.868072	0.889	0.523	0	sC2
Igfbp3	1.28077e-57	0.35628	0.483	0.336	2.18884e-53	sC2
Igfbp4	0	0.731599	0.816	0.494	0	sC2
Igfbp6	4.01119e-96	0.460408	0.331	0.155	6.85513e-92	sC2
Igsf3	9.81878e-52	0.315266	0.33	0.2	1.67803e-47	sC2
Il11ra1	2.60492e-42	0.272343	0.429	0.3	4.45182e-38	sC2
Itga11	5.72829e-54	0.296215	0.254	0.131	9.78965e-50	sC2
Itgbl1	4.19201e-140	0.530125	0.453	0.227	7.16415e-136	sC2
Itm2a	7.77745e-257	0.632877	0.872	0.62	1.32917e-252	sC2
Jun	1.7013e-78	0.327102	0.828	0.709	2.90752e-74	sC2
Klf2	3.65352e-224	0.767861	0.605	0.344	6.24387e-220	sC2
Klf4	8.41315e-289	0.726004	0.73	0.419	1.43781e-284	sC2
Klf6	9.71893e-142	0.435041	0.812	0.638	1.66096e-137	sC2
Lox	1.17352e-214	0.558361	0.761	0.494	2.00555e-210	sC2
Lpl	1.16475e-28	0.288959	0.354	0.259	1.99056e-24	sC2
Lsp1	2.28829e-80	0.37237	0.629	0.455	3.91068e-76	sC2
Ltbp3	5.80626e-91	0.402257	0.268	0.113	9.9229e-87	sC2
Lum	6.75173e-252	0.383314	0.972	0.795	1.15387e-247	sC2
Malat1	1.72767e-227	0.375131	1	0.999	2.95259e-223	sC2
Marcks	1.76053e-160	0.370225	0.949	0.862	3.00874e-156	sC2
Mdk	0	0.81432	0.854	0.481	0	sC2
Meg3	0	0.478238	0.992	0.956	0	sC2
Mest	0	1.19971	0.698	0.239	0	sC2
Mfap2	1.86232e-137	0.402649	0.835	0.661	3.18271e-133	sC2
Mfap4	0	0.791923	0.965	0.698	0	sC2
Mfap5	5.31933e-268	0.674478	0.72	0.401	9.09074e-264	sC2
Mmp2	8.76084e-186	0.427807	0.898	0.696	1.49723e-181	sC2
Mmp23	1.1735e-38	0.2582	0.498	0.38	2.00551e-34	sC2
Mxra8	2.14696e-48	0.279708	0.563	0.424	3.66916e-44	sC2
Ndrg1	6.95397e-99	0.44648	0.532	0.35	1.18843e-94	sC2
Neat1	6.44042e-111	0.364024	0.858	0.709	1.10067e-106	sC2
Nfix	2.59993e-163	0.517668	0.594	0.347	4.44329e-159	sC2
Noct	8.53723e-35	0.263281	0.288	0.187	1.45901e-30	sC2
Oaf	6.73004e-46	0.269039	0.555	0.42	1.15016e-41	sC2
Ogn	0	0.963047	0.576	0.189	0	sC2
Olfml2b	2.41718e-48	0.276416	0.579	0.438	4.13095e-44	sC2
Olfml3	1.92435e-69	0.297326	0.666	0.492	3.28871e-65	sC2
Pdgfrl	5.29471e-169	0.548951	0.544	0.286	9.04866e-165	sC2
Plagl1	1.34185e-200	0.669011	0.356	0.115	2.29322e-196	sC2
Plpp1	1.71889e-45	0.298699	0.313	0.195	2.93758e-41	sC2
Postn	5.24934e-157	0.331454	0.987	0.927	8.97112e-153	sC2
Prrx2	6.87225e-39	0.2703	0.378	0.258	1.17447e-34	sC2
Ptn	0	1.3855	0.935	0.472	0	sC2
Ptx3	7.9046e-99	0.550821	0.316	0.145	1.3509e-94	sC2
Rgcc	5.80895e-37	0.293091	0.38	0.268	9.9275e-33	sC2
Rgs3	4.45661e-37	0.268999	0.399	0.279	7.61635e-33	sC2
Rhob	1.7611e-42	0.294074	0.455	0.329	3.00973e-38	sC2
Rnf19b	9.19082e-52	0.314097	0.405	0.269	1.57071e-47	sC2
S100a16	1.61548e-42	0.270034	0.295	0.176	2.76086e-38	sC2
Serpine1	2.81828e-67	0.35369	0.629	0.505	4.81643e-63	sC2
Serpinf1	1.57931e-77	0.273155	0.842	0.694	2.69903e-73	sC2
Sfrp1	5.78063e-96	0.460386	0.309	0.151	9.87909e-92	sC2
Sgk1	4.62166e-62	0.374493	0.476	0.342	7.89842e-58	sC2
Smoc2	4.43331e-162	0.586497	0.28	0.081	7.57652e-158	sC2
Sparc	0	0.364821	1	0.999	0	sC2
Spon1	2.59796e-87	0.361303	0.645	0.456	4.43992e-83	sC2
Ssc5d	1.46206e-88	0.406506	0.255	0.108	2.49866e-84	sC2
Sulf2	3.71558e-187	0.571071	0.534	0.256	6.34993e-183	sC2
Thbs2	2.76539e-305	0.618164	0.907	0.692	4.72605e-301	sC2
Timp2	7.38694e-166	0.363518	0.944	0.827	1.26243e-161	sC2
Tm4sf1	1.79659e-57	0.374554	0.438	0.33	3.07038e-53	sC2
Tmed3	1.74591e-88	0.331442	0.737	0.571	2.98375e-84	sC2
Tnfaip6	1.89296e-51	0.334929	0.589	0.453	3.23506e-47	sC2
Tnfrsf12a	1.28525e-30	0.253621	0.412	0.314	2.1965e-26	sC2
Ugcg	1.16591e-62	0.34073	0.369	0.218	1.99253e-58	sC2
Vkorc1	4.87523e-80	0.344222	0.629	0.456	8.33177e-76	sC2
Xist	1.74568e-47	0.336143	0.367	0.241	2.98337e-43	sC2
Zbtb20	6.57329e-52	0.294294	0.46	0.313	1.12338e-47	sC2
Zfp36	4.6958e-39	0.270868	0.67	0.567	8.02511e-35	sC2
2018-09-04	1.36047e-302	0.892619	0.282	0.038	2.32505e-298	sC3
2018-09-07	4.91962e-126	0.441832	0.447	0.339	8.40763e-122	sC3
2018-09-11	6.59549e-69	0.31654	0.335	0.259	1.12717e-64	sC3
1500009L16Rik	9.18898e-149	0.572536	0.262	0.1	1.5704e-144	sC3
Abcc9	9.96009e-260	0.800762	0.26	0.036	1.70218e-255	sC3
Acta2	0	1.09957	0.808	0.563	0	sC3
Actg2	2.48427e-169	0.816547	0.282	0.096	4.24563e-165	sC3
Actn4	5.62397e-105	0.410943	0.38	0.278	9.61137e-101	sC3
Adamts1	1.31252e-96	0.431254	0.372	0.284	2.24309e-92	sC3
Adamts4	6.08036e-256	0.843422	0.387	0.168	1.03913e-251	sC3
Adamts9	3.36581e-145	0.592294	0.256	0.115	5.75217e-141	sC3
Akap12	4.42734e-167	0.629408	0.275	0.129	7.56632e-163	sC3
Aldoa	2.84033e-101	0.316798	0.609	0.565	4.85413e-97	sC3
Anxa1	3.22505e-251	0.605231	0.709	0.562	5.51161e-247	sC3
Apold1	0	1.13514	0.405	0.053	0	sC3
Arhgdib	1.84075e-175	0.633598	0.392	0.205	3.14585e-171	sC3
Arid5b	3.93684e-67	0.313313	0.252	0.194	6.72806e-63	sC3
Atp5b	6.05185e-100	0.30299	0.657	0.621	1.03426e-95	sC3
Axl	5.72459e-74	0.323292	0.342	0.27	9.78333e-70	sC3
B2m	0	0.65199	0.907	0.822	0	sC3
Bach1	1.69722e-117	0.473266	0.361	0.243	2.90056e-113	sC3
Bcr	0	1.03087	0.362	0.068	0	sC3
Cald1	1.15548e-264	0.528197	0.893	0.812	1.97472e-260	sC3
Calm1	2.45663e-134	0.374564	0.805	0.758	4.19838e-130	sC3
Capg	6.78751e-57	0.285691	0.291	0.227	1.15999e-52	sC3
Cav1	4.24616e-117	0.431707	0.444	0.362	7.2567e-113	sC3
Ccl2	0	1.24445	0.79	0.64	0	sC3
Ccnd2	7.7152e-93	0.305112	0.502	0.481	1.31853e-88	sC3
Cd248	4.90044e-137	0.505076	0.462	0.318	8.37484e-133	sC3
Cd302	2.4036e-51	0.254871	0.275	0.229	4.10775e-47	sC3
Cd81	2.28831e-123	0.38126	0.691	0.619	3.91073e-119	sC3
Cd9	3.56052e-134	0.517697	0.475	0.325	6.08494e-130	sC3
Cdkn1a	3.85224e-69	0.473361	0.372	0.226	6.58348e-65	sC3
Cebpb	1.61771e-233	0.623463	0.7	0.546	2.76467e-229	sC3
Col15a1	0	1.0854	0.453	0.091	0	sC3
Col18a1	0	1.43631	0.816	0.294	0	sC3
Col4a1	0	1.96003	0.978	0.306	0	sC3
Col4a2	0	1.79039	0.94	0.311	0	sC3
Col5a3	5.87621e-111	0.430505	0.609	0.491	1.00424e-106	sC3
Cox4i2	0	1.22486	0.383	0.046	0	sC3
Cpe	6.01505e-80	0.462387	0.336	0.218	1.02797e-75	sC3
Crip1	0	0.940228	0.982	0.944	0	sC3
Crip2	0	0.991821	0.43	0.096	0	sC3
Cryab	7.13989e-121	0.468336	0.377	0.271	1.22021e-116	sC3
Cst3	3.38938e-107	0.328854	0.808	0.781	5.79245e-103	sC3
Cxcl1	1.39285e-306	0.784828	0.926	0.849	2.38037e-302	sC3
Cyb5r3	4.21376e-94	0.360637	0.435	0.354	7.20132e-90	sC3
Cycs	2.80293e-75	0.263875	0.401	0.367	4.79021e-71	sC3
Cygb	0	0.976679	0.383	0.071	0	sC3
Des	0	1.28429	0.479	0.054	0	sC3
Dlk1	1.47337e-157	0.809802	0.271	0.075	2.51799e-153	sC3
Dnaja1	3.34476e-78	0.316683	0.424	0.367	5.71619e-74	sC3
Dnajb1	2.29992e-253	0.796218	0.528	0.293	3.93056e-249	sC3
Dpysl2	1.6136e-62	0.339341	0.33	0.236	2.75764e-58	sC3
Ebf1	0	1.25276	0.749	0.295	0	sC3
Ehd2	7.58695e-104	0.416212	0.355	0.245	1.29661e-99	sC3
Eif1b	1.29009e-83	0.32086	0.277	0.218	2.20476e-79	sC3
Epas1	4.45153146902963e-321	0.912202	0.379	0.089	7.60766728057164e-317	sC3
Errfi1	9.40197e-216	0.697864	0.664	0.45	1.6068e-211	sC3
Eva1b	8.17774e-89	0.288738	0.596	0.56	1.39758e-84	sC3
Fabp4	0	1.13502	0.428	0.133	0	sC3
Fermt2	3.49987e-97	0.399704	0.45	0.338	5.98128e-93	sC3
Gadd45b	1.45553e-49	0.258391	0.395	0.356	2.4875e-45	sC3
Gamt	1.27591e-177	0.625068	0.268	0.09	2.18053e-173	sC3
Gem	6.26394e-79	0.350478	0.429	0.364	1.07051e-74	sC3
Gltscr2	2.02405e-92	0.380995	0.369	0.268	3.4591e-88	sC3
Gm13889	0	1.85523	0.724	0.106	0	sC3
Gng11	0	0.922261	0.758	0.489	0	sC3
Gng5	6.77665e-138	0.341411	0.866	0.832	1.15813e-133	sC3
Gsn	2.29383e-163	0.510203	0.499	0.378	3.92016e-159	sC3
H2-D1	2.9269e-121	0.541906	0.488	0.309	5.00207e-117	sC3
H3f3b	1.4581e-99	0.287055	0.94	0.933	2.4919e-95	sC3
Higd1b	0	1.40079	0.489	0.063	0	sC3
Hilpda	2.09068e-287	0.901502	0.4	0.172	3.57298e-283	sC3
Hspa8	1.26009e-168	0.386795	0.93	0.902	2.1535e-164	sC3
Hspb1	2.39089e-198	0.78086	0.411	0.19	4.08604e-194	sC3
Hspb2	9.34813e-164	0.64169	0.317	0.135	1.59759e-159	sC3
Id3	5.40283e-266	0.831952	0.566	0.357	9.23343e-262	sC3
Ifitm1	1.54755e-272	1.02251	0.428	0.152	2.64476e-268	sC3
Ifitm3	0	0.745822	0.982	0.917	0	sC3
Igfbp7	0	1.18239	0.995	0.881	0	sC3
Il6	0	1.73977	0.656	0.132	0	sC3
Il6st	5.02108e-126	0.511549	0.365	0.219	8.58102e-122	sC3
Impdh2	3.13784e-66	0.293582	0.267	0.203	5.36256e-62	sC3
Itm2b	2.08066e-75	0.278443	0.85	0.826	3.55585e-71	sC3
Jak1	1.66614e-46	0.251045	0.334	0.275	2.84743e-42	sC3
Junb	1.7327e-82	0.315481	0.789	0.783	2.96119e-78	sC3
Lamc1	7.31802e-47	0.258858	0.289	0.234	1.25065e-42	sC3
Laptm4a	1.45787e-94	0.289003	0.828	0.804	2.49149e-90	sC3
Ldha	3.23591e-130	0.435795	0.514	0.406	5.53017e-126	sC3
Lhfp	1.12975e-77	0.306283	0.418	0.359	1.93075e-73	sC3
Litaf	7.47905e-72	0.302683	0.434	0.374	1.27817e-67	sC3
Map1lc3a	2.0127e-89	0.296042	0.604	0.567	3.4397e-85	sC3
Marcksl1	5.85817e-138	0.379131	0.516	0.482	1.00116e-133	sC3
Mat2a	2.89627e-46	0.271964	0.281	0.225	4.94972e-42	sC3
Mcam	0	0.952988	0.345	0.049	0	sC3
Mef2c	7.9832e-117	0.550713	0.271	0.12	1.36433e-112	sC3
Mfge8	4.40853e-127	0.420347	0.686	0.572	7.53418e-123	sC3
Mgp	0	1.65976	0.43	0.129	0	sC3
Mgst3	1.24789e-192	0.685642	0.336	0.142	2.13264e-188	sC3
Mprip	1.64463e-158	0.535053	0.433	0.272	2.81067e-154	sC3
Mt1	1.37645e-115	0.492681	0.935	0.903	2.35235e-111	sC3
Mustn1	0	1.11396	0.325	0.042	0	sC3
Myadm	4.98574e-68	0.330826	0.344	0.262	8.52063e-64	sC3
Myl6	4.41557e-119	0.321629	0.936	0.917	7.5462e-115	sC3
Myl9	5.10164e-241	0.7095	0.688	0.516	8.71871e-237	sC3
Mylk	0	1.15216	0.614	0.218	0	sC3
Myo1b	2.16322e-110	0.451999	0.27	0.157	3.69694e-106	sC3
Nab1	3.7638e-90	0.422711	0.251	0.139	6.43233e-86	sC3
Naca	2.34323e-80	0.255108	0.832	0.81	4.00457e-76	sC3
Ndufa4l2	0	1.49759	0.595	0.074	0	sC3
Nfkbia	1.83431e-137	0.369017	0.895	0.876	3.13483e-133	sC3
Notch3	0	1.19005	0.464	0.06	0	sC3
Nr2f2	5.88734e-253	0.824681	0.316	0.073	1.00615e-248	sC3
Nr4a1	1.74105e-51	0.310789	0.602	0.506	2.97545e-47	sC3
Nudt4	3.79922e-112	0.40642	0.426	0.339	6.49286e-108	sC3
Oaz2	3.2791e-73	0.260393	0.398	0.36	5.60399e-69	sC3
Odc1	3.77718e-106	0.39507	0.436	0.372	6.4552e-102	sC3
Osmr	1.79605e-98	0.472258	0.301	0.181	3.06945e-94	sC3
Pde4b	1.43588e-65	0.320724	0.273	0.206	2.45391e-61	sC3
Pdgfa	0	1.04459	0.464	0.107	0	sC3
Pdgfrb	1.03657e-176	0.59787	0.479	0.29	1.77151e-172	sC3
Pdlim1	1.85087e-271	0.826646	0.373	0.113	3.16313e-267	sC3
Phlda1	0	0.873755	0.795	0.536	0	sC3
Pkig	3.13227e-54	0.252651	0.317	0.263	5.35305e-50	sC3
Plac8	2.26107e-94	0.555603	0.363	0.264	3.86417e-90	sC3
Pold4	9.46845e-57	0.310163	0.271	0.191	1.61816e-52	sC3
Ppia	6.53394e-110	0.276727	0.972	0.961	1.11665e-105	sC3
Ppp1r14a	1.76935728746141e-311	0.916327	0.318	0.047	3.02383e-307	sC3
Prkacb	1.90527e-246	0.743976	0.399	0.175	3.2561e-242	sC3
Prkar1a	1.24942e-85	0.348859	0.441	0.355	2.13527e-81	sC3
Procr	2.28378099772521e-316	1.15102	0.325	0.069	3.90298172511238e-312	sC3
Pten	6.79384e-156	0.552337	0.345	0.194	1.16107e-151	sC3
Ptma	1.28474e-87	0.258571	0.963	0.947	2.19562e-83	sC3
Ptp4a3	4.69362363549184e-322	0.934233	0.377	0.1	8.02140279305556e-318	sC3
Ramp1	1.71097e-156	0.650303	0.252	0.078	2.92405e-152	sC3
Rasgrp2	0	1.04748	0.377	0.05	0	sC3
Rgs16	2.01476e-264	0.911971	0.375	0.136	3.44323e-260	sC3
Rgs4	6.72421e-226	0.801095	0.266	0.053	1.14917e-221	sC3
Rgs5	0	2.24519	0.953	0.218	0	sC3
Rhoj	2.19039e-126	0.504209	0.357	0.223	3.74337e-122	sC3
S100a11	2.79545e-258	0.49129	0.951	0.925	4.77742e-254	sC3
S100a13	1.37391e-61	0.267595	0.475	0.425	2.34802e-57	sC3
S100a4	0	1.14167	0.685	0.378	0	sC3
S1pr3	1.21536e-194	0.689876	0.339	0.146	2.07705e-190	sC3
Sdc1	4.51129e-108	0.408528	0.376	0.289	7.7098e-104	sC3
Serinc3	2.38604e-78	0.302734	0.391	0.333	4.07774e-74	sC3
Serpine2	0	1.3634	0.892	0.451	0	sC3
Serping1	7.87115e-306	0.82459	0.629	0.36	1.34518e-301	sC3
Sh3bgrl	7.43249e-79	0.299986	0.352	0.298	1.27021e-74	sC3
Slc25a5	1.82276e-171	0.459528	0.619	0.518	3.11509e-167	sC3
Socs3	5.51069e-55	0.33629	0.514	0.432	9.41777e-51	sC3
Sparcl1	0	1.54414	0.613	0.093	0	sC3
Sptbn1	3.21744e-66	0.305016	0.392	0.327	5.49861e-62	sC3
Tagln	2.77568e-158	0.624347	0.658	0.532	4.74363e-154	sC3
Tagln2	2.02743e-100	0.387902	0.586	0.495	3.46487e-96	sC3
Thy1	0	0.797113	0.822	0.589	0	sC3
Tinagl1	0	1.24801	0.423	0.051	0	sC3
Tmem176a	2.8459e-194	0.607182	0.439	0.276	4.86364e-190	sC3
Tmem176b	1.60457e-147	0.500063	0.47	0.338	2.74221e-143	sC3
Tnfaip2	3.11439e-80	0.452019	0.414	0.3	5.3225e-76	sC3
Tnfrsf1a	3.58428e-61	0.277057	0.316	0.26	6.12554e-57	sC3
Tpm1	2.35849e-243	0.567972	0.817	0.732	4.03067e-239	sC3
Tpm2	2.38863e-90	0.366651	0.63	0.561	4.08217e-86	sC3
Tpm4	3.2227e-83	0.288475	0.63	0.598	5.5076e-79	sC3
Tppp3	1.58972e-258	1.05389	0.339	0.093	2.71683e-254	sC3
Txn1	3.23843e-69	0.251838	0.73	0.71	5.53447e-65	sC3
Ubb	6.21794e-197	0.416588	0.973	0.958	1.06265e-192	sC3
Vasp	3.34536e-69	0.335201	0.258	0.179	5.71722e-65	sC3
Vcl	2.02776e-103	0.449847	0.311	0.201	3.46544e-99	sC3
Vim	0	0.535018	0.965	0.951	0	sC3
Xist	2.91503e-17	0.255749	0.279	0.265	4.98178e-13	sC3
Zeb2	2.63752e-111	0.469107	0.355	0.235	4.50753e-107	sC3
Zfp36l1	4.64801e-74	0.298614	0.625	0.604	7.94345e-70	sC3
1500015O10Rik	3.79812e-21	0.261458	0.472	0.322	6.49098e-17	sC4
2700094K13Rik	0	1.06297	0.825	0.289	0	sC4
2810417H13Rik	0	1.14294	0.616	0.074	0	sC4
Actg1	7.33449e-47	0.295708	0.97	0.906	1.25346e-42	sC4
Alyref	4.11361e-53	0.381041	0.395	0.181	7.03015e-49	sC4
Anapc11	2.10465e-46	0.358582	0.617	0.384	3.59684e-42	sC4
Anapc5	6.80335e-33	0.257669	0.486	0.302	1.16269e-28	sC4
Anp32b	4.93729e-56	0.407791	0.579	0.331	8.43783e-52	sC4
Anp32e	2.7357e-59	0.342283	0.267	0.089	4.67531e-55	sC4
Arl6ip1	7.24071e-102	0.686141	0.445	0.167	1.23744e-97	sC4
Arpp19	4.65881e-39	0.328922	0.664	0.463	7.96191e-35	sC4
Banf1	1.66388e-38	0.308265	0.473	0.276	2.84358e-34	sC4
Birc5	0	1.22327	0.638	0.061	0	sC4
Brinp3	3.09552e-31	0.302413	0.448	0.274	5.29024e-27	sC4
Bub3	5.15096e-53	0.334073	0.265	0.093	8.803e-49	sC4
Cbx1	4.02947e-30	0.280764	0.319	0.169	6.88637e-26	sC4
Cbx3	6.67815e-42	0.379791	0.585	0.373	1.1413e-37	sC4
Ccdc34	2.58191e-189	0.84134	0.563	0.151	4.41248e-185	sC4
Ccna2	2.70261e-154	0.556975	0.256	0.023	4.61876e-150	sC4
Ccnb1	9.8667e-166	0.609066	0.252	0.018	1.68622e-161	sC4
Ccnb2	2.58203328092303e-310	0.986952	0.485	0.045	4.41269e-306	sC4
Cdca3	3.84232e-304	0.944461	0.441	0.034	6.56652e-300	sC4
Cdca8	8.46939e-154	0.576148	0.265	0.025	1.44742e-149	sC4
Cdk1	4.10145e-157	0.675663	0.339	0.05	7.00938e-153	sC4
Cenpa	0	1.29902	0.635	0.075	0	sC4
Cenpf	1.64405e-191	0.707291	0.346	0.041	2.80967e-187	sC4
Cenpm	3.0447e-132	0.573309	0.269	0.034	5.2034e-128	sC4
Cenpw	4.19943e-137	0.611609	0.351	0.066	7.17683e-133	sC4
Ckap4	6.41659e-60	0.379938	0.835	0.622	1.0966e-55	sC4
Cks1b	7.69521e-202	0.869966	0.641	0.208	1.31511e-197	sC4
Cks2	3.17752e-269	1.07026	0.66	0.166	5.43039e-265	sC4
Clic1	3.68531e-43	0.318215	0.717	0.502	6.2982e-39	sC4
Cmc2	3.2059e-69	0.356555	0.322	0.115	5.47889e-65	sC4
Cox7a2	6.44253e-49	0.302005	0.903	0.737	1.10103e-44	sC4
Crabp1	3.62902e-105	0.527172	0.909	0.641	6.202e-101	sC4
Dctpp1	2.87465e-50	0.369699	0.318	0.128	4.91277e-46	sC4
Dek	2.00044e-74	0.469598	0.427	0.172	3.41875e-70	sC4
Dtymk	1.22936e-53	0.410341	0.439	0.21	2.10098e-49	sC4
Dut	4.18463e-45	0.346351	0.292	0.119	7.15154e-41	sC4
Erh	8.17239e-48	0.330977	0.788	0.572	1.39666e-43	sC4
Fabp5	1.19145e-46	0.49113	0.694	0.526	2.03619e-42	sC4
Fkbp2	6.84778e-56	0.360118	0.458	0.231	1.17029e-51	sC4
Gapdh	8.41348e-38	0.254646	0.888	0.724	1.43786e-33	sC4
Gas1	2.16701e-31	0.278398	0.634	0.442	3.70341e-27	sC4
Gpx7	8.59178e-28	0.263248	0.603	0.434	1.46833e-23	sC4
H1f0	3.06654e-31	0.330033	0.343	0.18	5.24072e-27	sC4
H2afv	2.22088e-269	0.90045	0.857	0.442	3.79549e-265	sC4
H2afx	7.46161e-167	0.820612	0.489	0.126	1.27519e-162	sC4
H2afz	0	1.16803	0.987	0.67	0	sC4
Hdgf	5.02688e-43	0.334862	0.528	0.323	8.59093e-39	sC4
Hint1	5.44787e-92	0.402046	0.942	0.8	9.3104e-88	sC4
Hmgb1	1.77775e-246	0.751681	0.952	0.706	3.03817e-242	sC4
Hmgb2	1.50995e-261	1.04716	0.63	0.146	2.58051e-257	sC4
Hmgn1	2.52082e-63	0.385418	0.846	0.642	4.30808e-59	sC4
Hmgn2	1.46391e-163	0.750529	0.667	0.261	2.50181e-159	sC4
Hn1	2.488e-72	0.50048	0.559	0.281	4.252e-68	sC4
Hp1bp3	1.16759e-25	0.261459	0.362	0.212	1.99541e-21	sC4
Il1rl1	3.25192e-16	0.257727	0.381	0.254	5.55754e-12	sC4
Lgals1	2.88185e-127	0.271677	1	0.999	4.92508e-123	sC4
Lockd	1.02832e-212	0.796739	0.386	0.044	1.75741e-208	sC4
Lrrc17	9.88241e-30	0.255895	0.493	0.32	1.6889e-25	sC4
Lsm2	2.5601e-85	0.495934	0.38	0.126	4.37522e-81	sC4
Lsm3	3.66265e-75	0.488619	0.43	0.17	6.25948e-71	sC4
Lsm4	4.05925e-43	0.359415	0.508	0.291	6.93727e-39	sC4
Lsm5	3.4256e-99	0.568593	0.591	0.272	5.85436e-95	sC4
Lsm6	1.42196e-61	0.412985	0.483	0.233	2.43012e-57	sC4
Mki67	5.62745e-142	0.587516	0.263	0.029	9.61731e-138	sC4
Mrpl51	1.91871e-47	0.368153	0.441	0.226	3.27907e-43	sC4
Ndufa5	6.88018e-37	0.260103	0.584	0.39	1.17582e-32	sC4
Ngfrap1	3.94257e-29	0.254662	0.478	0.302	6.73785e-25	sC4
Nme1	2.36235e-30	0.268715	0.702	0.519	4.03726e-26	sC4
Nt5dc2	5.06305e-44	0.353107	0.434	0.227	8.65275e-40	sC4
Nucks1	2.44828e-134	0.683066	0.671	0.304	4.18411e-130	sC4
Nudt21	5.84997e-36	0.266039	0.361	0.192	9.99761e-32	sC4
Ppia	2.55229e-76	0.27523	0.993	0.961	4.36186e-72	sC4
Prc1	5.81924e-140	0.554724	0.261	0.03	9.94508e-136	sC4
Ptma	9.57427e-124	0.37367	0.992	0.947	1.63624e-119	sC4
Ptms	2.40247e-36	0.286361	0.838	0.673	4.10582e-32	sC4
Racgap1	8.38914e-127	0.50062	0.256	0.033	1.4337e-122	sC4
Rad21	3.30946e-81	0.474654	0.332	0.1	5.65587e-77	sC4
Ran	2.54136e-105	0.5674	0.764	0.467	4.34319e-101	sC4
Ranbp1	2.03682e-67	0.453716	0.698	0.44	3.48093e-63	sC4
Rbm3	3.27093e-54	0.317587	0.918	0.782	5.59001e-50	sC4
Reep5	4.59807e-29	0.264872	0.78	0.622	7.85811e-25	sC4
Rnaseh2c	1.44333e-56	0.38877	0.379	0.163	2.46665e-52	sC4
Set	1.07456e-40	0.304586	0.597	0.379	1.83642e-36	sC4
Sf3b5	2.04506e-33	0.264322	0.579	0.385	3.495e-29	sC4
Siva1	3.62175e-40	0.364482	0.562	0.356	6.18956e-36	sC4
Smc2	5.75605e-163	0.637428	0.353	0.054	9.83709e-159	sC4
Smc4	1.27349e-74	0.42621	0.255	0.063	2.1764e-70	sC4
Snrpc	5.15729e-25	0.252167	0.384	0.235	8.81381e-21	sC4
Snrpd1	1.87989e-43	0.341352	0.478	0.265	3.21273e-39	sC4
Snrpe	3.99756e-51	0.346618	0.707	0.466	6.83183e-47	sC4
Snrpf	1.7538e-40	0.316611	0.688	0.473	2.99725e-36	sC4
Snrpg	8.8186e-35	0.28413	0.747	0.558	1.5071e-30	sC4
Sox11	6.99185e-34	0.304473	0.3	0.144	1.19491e-29	sC4
Spc24	1.97835e-140	0.510022	0.271	0.034	3.38099e-136	sC4
Ssrp1	6.55423e-51	0.326728	0.303	0.121	1.12012e-46	sC4
Stmn1	0	1.2741	0.783	0.163	0	sC4
Stub1	5.50624e-49	0.371025	0.548	0.313	9.41016e-45	sC4
Tagln2	2.46508e-37	0.270909	0.705	0.497	4.21282e-33	sC4
Tmem167	2.11099e-32	0.256682	0.753	0.574	3.60769e-28	sC4
Tmpo	1.49895e-106	0.532791	0.31	0.067	2.5617e-102	sC4
Tnn	3.34878e-32	0.324848	0.547	0.352	5.72307e-28	sC4
Top2a	1.24439e-268	0.993847	0.447	0.047	2.12666e-264	sC4
Tuba1a	3.56481e-125	0.528225	0.932	0.768	6.09226e-121	sC4
Tuba1b	0	1.00452	0.889	0.497	0	sC4
Tuba1c	2.12595e-36	0.312808	0.346	0.174	3.63325e-32	sC4
Tubb4b	1.38633e-89	0.529591	0.514	0.212	2.36924e-85	sC4
Tubb5	1.54448e-220	0.743493	0.917	0.69	2.63951e-216	sC4
Tubb6	6.39952e-70	0.492134	0.607	0.341	1.09368e-65	sC4
Ube2c	6.52276e-285	1.09856	0.477	0.052	1.11474e-280	sC4
Ube2s	3.83999e-214	0.749527	0.862	0.576	6.56255e-210	sC4
Ybx1	2.62426e-34	0.251189	0.911	0.809	4.48486e-30	sC4
Bmp1	5.18038e-27	0.300439	0.655	0.484	8.85326e-23	sC5
Brinp3	2.53196e-41	0.401577	0.487	0.272	4.32713e-37	sC5
Ccl8	3.00652e-67	0.77372	0.412	0.19	5.13815e-63	sC5
Chic2	1.2547e-19	0.275721	0.429	0.283	2.14429e-15	sC5
Clmp	1.38313e-32	0.357373	0.416	0.234	2.36378e-28	sC5
Col12a1	2.44471e-66	0.284404	0.985	0.847	4.17801e-62	sC5
Col5a3	1.92958e-21	0.258197	0.66	0.501	3.29766e-17	sC5
Col7a1	5.25701e-44	0.365449	0.803	0.596	8.98424e-40	sC5
Cpxm1	3.11232e-19	0.289776	0.455	0.312	5.31896e-15	sC5
Crispld2	2.84149e-51	0.466037	0.663	0.455	4.8561e-47	sC5
Ctsl	1.97337e-147	0.671117	0.877	0.618	3.37249e-143	sC5
Cxcl12	3.66601e-44	0.46161	0.331	0.148	6.26521e-40	sC5
Cxcl5	0	1.71824	0.684	0.16	0	sC5
Dcn	5.36353e-151	0.555032	0.993	0.856	9.16627e-147	sC5
Emb	3.50085e-47	0.441368	0.332	0.139	5.98295e-43	sC5
Ereg	2.42394e-95	0.680163	0.283	0.06	4.14251e-91	sC5
Fbln1	9.64138e-22	0.291996	0.419	0.266	1.64771e-17	sC5
Fbln2	3.39591e-42	0.31633	0.87	0.693	5.80361e-38	sC5
Fgfr1	1.0016e-25	0.305496	0.567	0.395	1.71173e-21	sC5
Fibin	1.13148e-58	0.529933	0.517	0.278	1.9337e-54	sC5
Fst	1.05301e-27	0.304406	0.26	0.125	1.79959e-23	sC5
Fth1	3.93641e-48	0.264888	0.996	0.98	6.72732e-44	sC5
Gas1	2.79094e-49	0.429748	0.664	0.441	4.76971e-45	sC5
Gja1	3.34931e-21	0.283227	0.335	0.195	5.72397e-17	sC5
Gm12840	3.0315e-26	0.321288	0.264	0.129	5.18084e-22	sC5
Gpm6b	3.67126e-44	0.45515	0.381	0.189	6.27419e-40	sC5
Grem1	2.50454e-92	0.696022	0.39	0.133	4.28026e-88	sC5
Gsto1	3.55685e-24	0.319218	0.277	0.143	6.07866e-20	sC5
H2-T22	1.3458e-14	0.251329	0.273	0.17	2.29996e-10	sC5
H2afj	2.50007e-26	0.26957	0.744	0.583	4.27262e-22	sC5
Igfbp3	3.35309e-19	0.265607	0.508	0.356	5.73043e-15	sC5
Igfbp4	3.82145e-26	0.302681	0.718	0.549	6.53085e-22	sC5
Il1rl1	2.03857e-118	0.874283	0.544	0.242	3.48392e-114	sC5
Lmo4	2.42917e-31	0.360697	0.411	0.233	4.15145e-27	sC5
Lrp1	1.33769e-63	0.477906	0.687	0.451	2.28611e-59	sC5
Lum	1.24844e-37	0.284369	0.949	0.823	2.13358e-33	sC5
Ly6a	2.22088e-18	0.317302	0.518	0.374	3.79549e-14	sC5
Mmp19	1.07747e-18	0.257304	0.316	0.188	1.8414e-14	sC5
Mmp2	3.54288e-88	0.460357	0.931	0.724	6.05478e-84	sC5
Mmp9	1.83459e-41	0.549114	0.253	0.108	3.13532e-37	sC5
Mxra8	2.58569e-26	0.299629	0.616	0.441	4.41895e-22	sC5
Nxn	1.76806e-27	0.329708	0.442	0.272	3.02162e-23	sC5
Pcsk5	7.78271e-37	0.394296	0.257	0.106	1.33007e-32	sC5
Pdgfra	6.86686e-57	0.518143	0.429	0.216	1.17355e-52	sC5
Pdpn	5.0571e-59	0.522972	0.578	0.338	8.64259e-55	sC5
Pmepa1	7.80356e-56	0.43214	0.723	0.502	1.33363e-51	sC5
Prdx6	5.81907e-25	0.272138	0.472	0.302	9.94479e-21	sC5
Ptges	1.1142e-27	0.333985	0.331	0.176	1.90416e-23	sC5
Ptk7	8.46611e-17	0.267558	0.477	0.34	1.44686e-12	sC5
Rarres2	2.39669e-31	0.397292	0.456	0.311	4.09595e-27	sC5
Rbp1	1.7502e-32	0.32344	0.665	0.471	2.99109e-28	sC5
Rgs3	3.30426e-20	0.26217	0.444	0.293	5.64698e-16	sC5
Rnase4	7.31652e-27	0.307842	0.562	0.384	1.25039e-22	sC5
Rnf149	5.65091e-49	0.465206	0.46	0.241	9.65741e-45	sC5
Saa3	0	2.47521	0.69	0.195	0	sC5
Serpina3n	5.24868e-84	0.590173	0.549	0.25	8.96999e-80	sC5
Sfrp1	2.37823e-29	0.339457	0.332	0.173	4.06439e-25	sC5
Sfrp2	3.38619e-22	0.335705	0.433	0.279	5.787e-18	sC5
Slc39a14	6.20317e-36	0.383564	0.32	0.151	1.06012e-31	sC5
Sod2	1.28573e-159	0.830317	0.664	0.298	2.19732e-155	sC5
Sod3	1.06961e-145	0.832789	0.507	0.16	1.82797e-141	sC5
Spats2l	2.64801e-24	0.288084	0.401	0.242	4.52545e-20	sC5
Spon1	6.30441e-25	0.279611	0.654	0.484	1.07742e-20	sC5
Spp1	1.49941e-190	1.20153	0.663	0.279	2.56249e-186	sC5
Tgfbr3	6.72594e-34	0.383114	0.364	0.191	1.14946e-29	sC5
Thbs1	2.43906e-19	0.312936	0.703	0.575	4.16836e-15	sC5
Timp1	6.51684e-46	0.425178	0.782	0.651	1.11373e-41	sC5
Tnc	6.24345e-141	0.711561	0.873	0.652	1.06701e-136	sC5
Tpbg	3.25121e-17	0.268734	0.333	0.207	5.55632e-13	sC5
Tsc22d1	8.23244e-34	0.311999	0.714	0.524	1.40692e-29	sC5
Twist2	1.41129e-107	0.748191	0.504	0.213	2.41189e-103	sC5
Uck2	1.88481e-29	0.332868	0.436	0.259	3.22114e-25	sC5
Wnt5a	6.83e-20	0.30948	0.287	0.162	1.16725e-15	sC5
Ccl3	2.77353e-146	1.32913	0.305	0.043	4.73996e-142	sC6
Ccl4	3.34848e-188	1.7277	0.375	0.077	5.72255e-184	sC6
Ccrl2	1.08829e-79	0.793209	0.269	0.052	1.85989e-75	sC6
Cd14	1.57411e-107	1.06866	0.369	0.077	2.69015e-103	sC6
Cd52	1.32674e-18	0.509773	0.266	0.145	2.2674e-14	sC6
Cebpb	1.9892e-19	0.311995	0.707	0.569	3.39954e-15	sC6
Clec4d	9.33674e-111	0.940416	0.316	0.049	1.59565e-106	sC6
Clec4e	1.37108e-83	0.872045	0.308	0.062	2.34317e-79	sC6
Cox17	1.15143e-17	0.262465	0.283	0.25	1.9678e-13	sC6
Cxcl2	5.55752e-136	1.04821	0.934	0.725	9.4978e-132	sC6
Dusp1	5.06337e-23	0.407562	0.668	0.559	8.6533e-19	sC6
Fcer1g	2.68595e-49	0.715689	0.419	0.184	4.59029e-45	sC6
Fosl2	2.93774e-17	0.282932	0.461	0.41	5.0206e-13	sC6
Fth1	1.41785e-69	0.502502	0.987	0.981	2.4231e-65	sC6
G0s2	0	1.81216	0.593	0.067	0	sC6
Gadd45b	6.25087e-16	0.306751	0.418	0.361	1.06827e-11	sC6
Hdc	8.61684e-195	1.23623	0.412	0.034	1.47262e-190	sC6
Ifi27l2a	2.08865e-09	0.364002	0.323	0.246	3.56951e-05	sC6
Ifitm1	2.27357e-19	0.54737	0.348	0.197	3.88554e-15	sC6
Il1b	0	1.64187	0.867	0.296	0	sC6
Il1r2	1.14129e-87	0.852777	0.342	0.094	1.95047e-83	sC6
Il1rn	6.57137e-88	0.902611	0.316	0.064	1.12305e-83	sC6
Irg1	3.5063e-150	1.0249	0.308	0.022	5.99226e-146	sC6
Lum	1.5357e-13	0.257695	0.88	0.83	2.62451e-09	sC6
Marcksl1	6.66098e-17	0.253279	0.51	0.487	1.13836e-12	sC6
Mcl1	2.46013e-21	0.345305	0.525	0.436	4.20437e-17	sC6
Msrb1	2.35184e-18	0.33043	0.3	0.234	4.01929e-14	sC6
Nfkbia	2.73352e-22	0.288216	0.904	0.878	4.67158e-18	sC6
Nfkbiz	3.8429e-20	0.295029	0.646	0.601	6.56752e-16	sC6
Pim1	3.53008e-19	0.350531	0.604	0.526	6.03291e-15	sC6
Plek	1.55733e-71	0.764324	0.285	0.061	2.66148e-67	sC6
Ptgs2	1.27223e-39	0.62018	0.37	0.177	2.17424e-35	sC6
Rnf149	8.02593e-25	0.405834	0.352	0.252	1.37163e-20	sC6
S100a8	0	2.91175	0.796	0.154	0	sC6
S100a9	0	2.76814	0.805	0.144	0	sC6
Slc7a11	1.65671e-116	0.994314	0.318	0.039	2.83131e-112	sC6
Srgn	7.75807e-283	1.51701	0.689	0.163	1.32585e-278	sC6
Thbs1	1.07949e-21	0.393189	0.697	0.579	1.84486e-17	sC6
Tnfaip2	1.08163e-11	0.329877	0.419	0.317	1.84851e-07	sC6
Tyrobp	1.00479e-56	0.777972	0.503	0.258	1.71718e-52	sC6
2310022B05Rik	6.07111e-30	0.529483	0.319	0.165	1.03755e-25	sC7
Aspn	2.10263e-20	0.417611	0.692	0.553	3.59339e-16	sC7
B4galt1	1.25684e-12	0.2813	0.338	0.291	2.14794e-08	sC7
C1qtnf2	5.41658e-14	0.32837	0.361	0.281	9.25694e-10	sC7
Calu	3.28306e-24	0.362391	0.697	0.613	5.61076e-20	sC7
Ccl8	1.99268e-21	0.639005	0.343	0.201	3.4055e-17	sC7
Col12a1	5.74423e-53	0.497248	0.963	0.853	9.81689e-49	sC7
Col16a1	1.19052e-23	0.413639	0.553	0.475	2.03461e-19	sC7
Col1a1	5.5283e-133	0.463024	1	0.997	9.44786e-129	sC7
Col1a2	2.3717e-144	0.395204	1	0.996	4.05324e-140	sC7
Col3a1	1.75182e-149	0.597257	1	0.998	2.99386e-145	sC7
Col5a1	1.63814e-14	0.27063	0.921	0.852	2.79958e-10	sC7
Col7a1	1.2499e-07	0.266859	0.674	0.609	0.00213608	sC7
Cox6c	8.43725e-43	0.396395	0.951	0.93	1.44193e-38	sC7
Cpe	5.21702e-68	0.870584	0.544	0.23	8.91589e-64	sC7
Cpz	2.80037e-27	0.546192	0.292	0.133	4.78583e-23	sC7
Crabp1	1.51429e-51	0.649176	0.873	0.654	2.58793e-47	sC7
Cthrc1	6.18849e-11	0.271779	0.644	0.565	1.05761e-06	sC7
Ctsb	5.86429e-58	0.552735	0.856	0.74	1.00221e-53	sC7
Cyp26b1	1.88578e-146	1.30639	0.477	0.066	3.2228e-142	sC7
Cyr61	1.30041e-21	0.553416	0.389	0.258	2.2224e-17	sC7
Dclk1	6.07365e-09	0.263069	0.438	0.367	0.000103799	sC7
Dcn	1.89043e-55	0.521502	0.984	0.862	3.23074e-51	sC7
Ddah1	2.57325e-17	0.349035	0.47	0.38	4.39768e-13	sC7
Dpt	1.88801e-81	0.822801	0.78	0.447	3.22661e-77	sC7
Dusp1	1.60108e-35	0.585733	0.72	0.559	2.73624e-31	sC7
Egr1	9.91453e-19	0.367966	0.715	0.607	1.69439e-14	sC7
Emp3	1.10535e-16	0.275241	0.657	0.637	1.88904e-12	sC7
F2r	1.44679e-19	0.421632	0.292	0.182	2.47257e-15	sC7
Fam46a	1.0801e-12	0.358136	0.28	0.196	1.84588e-08	sC7
Fbln2	6.71636e-12	0.269764	0.794	0.703	1.14783e-07	sC7
Fbln5	1.28492e-82	0.845084	0.475	0.227	2.19593e-78	sC7
Fkbp11	2.07424e-15	0.301322	0.354	0.301	3.54488e-11	sC7
Fkbp9	4.88202e-27	0.407936	0.644	0.526	8.34338e-23	sC7
Fos	9.98459e-30	0.425224	0.894	0.736	1.70637e-25	sC7
Gadd45g	1.22643e-19	0.515139	0.444	0.306	2.09598e-15	sC7
Gja1	7.50845e-58	0.77228	0.417	0.198	1.28319e-53	sC7
Gm1673	5.78489e-65	0.683429	0.662	0.453	9.88638e-61	sC7
Gpc1	7.85299e-43	0.631745	0.308	0.146	1.34208e-38	sC7
Gpr153	3.92149e-13	0.320752	0.255	0.172	6.70183e-09	sC7
Hspg2	9.03147e-25	0.407276	0.646	0.525	1.54348e-20	sC7
Htra1	8.49847e-103	0.844573	0.822	0.562	1.45239e-98	sC7
Htra3	6.31292e-17	0.368566	0.264	0.187	1.07888e-12	sC7
Ier2	1.28481e-07	0.250695	0.41	0.339	0.00219574	sC7
Ifi27l2a	1.7735e-06	0.305289	0.31	0.247	0.0303091	sC7
Igfbp2	1.32652e-164	1.66985	0.581	0.11	2.26703e-160	sC7
Igfbp5	4.75495e-165	1.51353	0.775	0.207	8.12621e-161	sC7
Igsf10	4.66601e-47	0.636708	0.405	0.213	7.97422e-43	sC7
Itih5	2.19185e-75	0.948261	0.282	0.04	3.74587e-71	sC7
Lgals3	9.82863e-45	0.732358	0.542	0.323	1.67971e-40	sC7
Lrrc15	4.12101e-15	0.341838	0.688	0.586	7.04281e-11	sC7
Lum	1.51228e-63	0.62807	0.965	0.828	2.58448e-59	sC7
Maf	3.7076e-29	0.519814	0.431	0.282	6.33628e-25	sC7
Megf6	1.78535e-134	1.10054	0.697	0.254	3.05117e-130	sC7
Mfap2	9.24554e-24	0.341818	0.782	0.694	1.58006e-19	sC7
Mfap4	6.6009e-35	0.400045	0.926	0.748	1.12809e-30	sC7
Mfge8	1.74355e-19	0.345583	0.676	0.59	2.97972e-15	sC7
Mif	1.72525e-16	0.298957	0.713	0.662	2.94845e-12	sC7
Mmp11	2.1027e-72	0.912591	0.414	0.122	3.59351e-68	sC7
Mmp14	8.16419e-24	0.381879	0.644	0.573	1.39526e-19	sC7
Mmp23	7.51069e-14	0.29254	0.461	0.403	1.28358e-09	sC7
Mrc2	1.11393e-10	0.289212	0.31	0.236	1.90371e-06	sC7
Nbl1	2.6674e-27	0.475219	0.519	0.382	4.55859e-23	sC7
Ndrg1	1.07739e-10	0.28093	0.447	0.386	1.84127e-06	sC7
P4ha2	2.37267e-30	0.525465	0.278	0.142	4.0549e-26	sC7
Pam	6.17982e-21	0.479249	0.352	0.248	1.05613e-16	sC7
Ppic	2.82776e-71	0.592946	0.887	0.742	4.83263e-67	sC7
Prss35	8.53251e-40	0.603635	0.708	0.471	1.45821e-35	sC7
Psap	1.90287e-15	0.275357	0.773	0.743	3.252e-11	sC7
Ptk7	1.76629e-52	0.661003	0.562	0.343	3.0186e-48	sC7
Qsox1	3.16769e-11	0.284283	0.356	0.283	5.41359e-07	sC7
Reep5	6.11009e-16	0.25619	0.664	0.632	1.04421e-11	sC7
Rpl39l	6.99454e-08	0.270954	0.252	0.187	0.00119537	sC7
Sdc4	8.1366e-11	0.259464	0.285	0.247	1.39055e-06	sC7
Sec61b	4.52991e-19	0.290905	0.938	0.874	7.74161e-15	sC7
Serf2	4.06666e-36	0.298192	1	0.986	6.94993e-32	sC7
Serpina3n	1.18831e-08	0.286551	0.319	0.27	0.000203081	sC7
Serpinh1	4.06572e-42	0.406757	0.981	0.932	6.94832e-38	sC7
Sfrp2	4.37137e-37	0.698962	0.438	0.285	7.47067e-33	sC7
Sparc	4.89966e-88	0.422528	1	0.999	8.37352e-84	sC7
Tcf4	6.50562e-29	0.444898	0.604	0.49	1.11181e-24	sC7
Thbs2	1.09177e-26	0.413731	0.866	0.733	1.86584e-22	sC7
Tnfaip6	2.68635e-31	0.549997	0.676	0.475	4.59098e-27	sC7
Tnn	4.28978e-06	0.263442	0.419	0.365	0.0733123	sC7
Tpbg	1.10796e-13	0.319057	0.289	0.214	1.8935e-09	sC7
Twist1	1.36773e-24	0.492594	0.324	0.183	2.33746e-20	sC7
Twist2	9.95955e-53	0.775059	0.479	0.226	1.70209e-48	sC7
Vcan	8.07557e-16	0.373154	0.405	0.296	1.38012e-11	sC7
Vkorc1	6.84243e-18	0.292487	0.537	0.491	1.16937e-13	sC7
Wls	2.69432e-15	0.316117	0.486	0.404	4.6046e-11	sC7
Abhd2	3.68893e-221	1.42926	0.763	0.185	6.30439e-217	sC8
Actb	0	1.62588	0.998	0.984	0	sC8
Alkbh5	2.53865e-24	0.516959	0.41	0.2	4.33856e-20	sC8
B4galt1	5.08768e-42	0.634591	0.561	0.285	8.69485e-38	sC8
Birc6	1.39512e-16	0.426212	0.309	0.148	2.38426e-12	sC8
Brinp3	4.52848e-06	0.25377	0.396	0.284	0.0773917	sC8
Cbx3	5.90567e-70	0.766152	0.695	0.379	1.00928e-65	sC8
Cdkn1c	1.29199e-06	0.294062	0.472	0.361	0.02208	sC8
Col1a1	9.72555e-130	0.614781	1	0.997	1.6621e-125	sC8
Dusp3	3.00083e-18	0.425758	0.281	0.116	5.12842e-14	sC8
Erdr1	5.68593e-07	0.28815	0.276	0.189	0.00971726	sC8
Furin	1.8156e-07	0.287493	0.338	0.225	0.00310286	sC8
Gatad1	1.14244e-17	0.408256	0.36	0.177	1.95243e-13	sC8
Insig1	1.81966e-104	1.0504	0.477	0.108	3.10981e-100	sC8
Kdelr2	6.85511e-94	0.736757	0.88	0.623	1.17154e-89	sC8
Kdm6b	8.5045e-101	0.91976	0.775	0.399	1.45342e-96	sC8
Klhl9	1.36236e-18	0.433714	0.29	0.128	2.32828e-14	sC8
Lrrc15	2.92256e-09	0.280168	0.71	0.585	4.99466e-05	sC8
Lrrc8a	2.42998e-18	0.439276	0.276	0.117	4.15284e-14	sC8
Myh9	2.91779e-10	0.322825	0.432	0.315	4.9865e-06	sC8
Ncam1	6.36147e-77	0.813344	0.686	0.357	1.08718e-72	sC8
Neat1	8.06026e-08	0.257839	0.813	0.738	0.0013775	sC8
Nfia	5.87436e-84	0.922138	0.614	0.235	1.00393e-79	sC8
Notch2	7.13486e-100	0.974887	0.496	0.102	1.21935e-95	sC8
Otub1	3.06019e-13	0.353075	0.273	0.131	5.22987e-09	sC8
Pam	1.18507e-90	0.969759	0.616	0.24	2.02528e-86	sC8
Pdcd4	5.62581e-30	0.530689	0.297	0.094	9.61451e-26	sC8
Pdpn	9.04919e-148	1.11955	0.787	0.342	1.54651e-143	sC8
Pim1	3.74833e-200	1.23349	0.918	0.517	6.4059e-196	sC8
Rhoa	4.36969e-17	0.343595	0.734	0.558	7.4678e-13	sC8
Rpgrip1	2.50529e-42	0.591816	0.261	0.051	4.28154e-38	sC8
Sdc4	1.68752e-20	0.463576	0.432	0.243	2.88397e-16	sC8
Skil	2.2541e-12	0.37001	0.362	0.215	3.85226e-08	sC8
Slc39a1	6.63064e-295	1.52243	0.947	0.309	1.13318e-290	sC8
Spry2	9.03714e-81	0.990991	0.547	0.164	1.54445e-76	sC8
Srrm2	1.66662e-26	0.475731	0.564	0.387	2.84826e-22	sC8
Tmf1	4.43702e-22	0.462226	0.312	0.127	7.58286e-18	sC8
Ttyh2	5.34841e-31	0.551832	0.319	0.103	9.14044e-27	sC8
Wtap	2.99561e-62	0.787153	0.463	0.142	5.1195e-58	sC8
Zc3hav1	4.12174e-09	0.312841	0.271	0.159	7.04405e-05	sC8
Abcc9	5.03675e-34	0.605045	0.283	0.072	8.60781e-30	sC9
Acta2	2.99975e-16	0.440452	0.754	0.604	5.12658e-12	sC9
Actg2	9.02697e-14	0.401056	0.27	0.127	1.54271e-09	sC9
Actn4	6.67811e-07	0.283524	0.396	0.294	0.0114129	sC9
Actr2	4.69004e-07	0.277461	0.319	0.207	0.00801527	sC9
Adamts1	1.27814e-06	0.280047	0.418	0.297	0.0218434	sC9
Adamts4	9.76948e-24	0.577871	0.41	0.202	1.6696e-19	sC9
Adamts9	1.56651e-09	0.363969	0.258	0.138	2.67716e-05	sC9
Adgrf5	6.18062e-32	0.530311	0.265	0.067	1.05627e-27	sC9
Aif1	1.38931e-90	0.912332	0.319	0.033	2.37433e-86	sC9
Akap12	4.25469e-11	0.381224	0.285	0.152	7.27126e-07	sC9
Alox5ap	2.93486e-103	0.949557	0.41	0.05	5.01568e-99	sC9
Ankrd11	5.76518e-09	0.291728	0.302	0.172	9.85269e-05	sC9
Anxa1	1.24079e-07	0.251808	0.686	0.587	0.0021205	sC9
Apoe	0	2.21331	0.762	0.382	0	sC9
Apold1	1.8639e-46	0.701142	0.396	0.11	3.18541e-42	sC9
Arhgdib	1.10621e-32	0.612942	0.494	0.232	1.89052e-28	sC9
Arpc1b	5.82601e-31	0.430668	0.833	0.692	9.95665e-27	sC9
Arpc2	1.85415e-29	0.441322	0.732	0.585	3.16874e-25	sC9
Arpc3	2.14605e-16	0.370582	0.622	0.44	3.6676e-12	sC9
Atox1	1.35002e-40	0.449398	0.887	0.784	2.30718e-36	sC9
Atp1b3	1.01965e-14	0.405686	0.31	0.173	1.74259e-10	sC9
Atp2b1	8.46404e-16	0.422788	0.346	0.188	1.4465e-11	sC9
Atp6v0b	5.36133e-09	0.267707	0.472	0.39	9.16252e-05	sC9
B2m	1.71215e-149	0.899723	0.993	0.833	2.92607e-145	sC9
Bach1	4.84789e-16	0.440537	0.418	0.26	8.28504e-12	sC9
BC005537	2.1534e-08	0.283951	0.415	0.319	0.000368017	sC9
Bcr	1.66352e-32	0.564612	0.351	0.115	2.84295e-28	sC9
Brd2	6.25557e-07	0.268497	0.462	0.35	0.0106908	sC9
Bri3	1.18939e-09	0.265313	0.56	0.461	2.03267e-05	sC9
Btg1	3.00845e-31	0.448107	0.892	0.774	5.14143e-27	sC9
C1qa	3.86902e-134	1.30351	0.371	0.048	6.61216e-130	sC9
C1qb	5.1489e-186	1.57525	0.437	0.075	8.79947e-182	sC9
C1qc	5.5742e-120	1.20588	0.339	0.037	9.5263e-116	sC9
Calm1	3.40845e-55	0.539508	0.912	0.762	5.82504e-51	sC9
Capg	3.38971e-14	0.392782	0.396	0.234	5.79302e-10	sC9
Capza2	1.71853e-06	0.25959	0.369	0.28	0.0293697	sC9
Card19	4.80539e-28	0.536673	0.425	0.208	8.21241e-24	sC9
Ccl2	3.0339e-37	0.673338	0.838	0.663	5.18494e-33	sC9
Ccl4	1.46456e-34	0.972852	0.268	0.085	2.50294e-30	sC9
Ccl6	5.56914e-71	0.888924	0.26	0.026	9.51766e-67	sC9
Ccl9	1.11535e-86	0.931261	0.307	0.036	1.90613e-82	sC9
Cd14	5.11859e-133	1.26263	0.518	0.076	8.74767e-129	sC9
Cd44	3.62458e-15	0.385104	0.597	0.434	6.19442e-11	sC9
Cd52	8.67819e-203	1.55646	0.695	0.134	1.4831e-198	sC9
Cd53	7.85752e-81	0.84795	0.344	0.046	1.34285e-76	sC9
Cd68	3.27536e-81	0.791936	0.3	0.032	5.59759e-77	sC9
Cd74	0	2.40428	0.708	0.203	0	sC9
Cd83	6.61179e-66	0.708314	0.253	0.026	1.12996e-61	sC9
Cdc42	5.83434e-10	0.275573	0.673	0.533	9.97088e-06	sC9
Cdk2ap2	1.72972e-19	0.459942	0.366	0.188	2.95609e-15	sC9
Cdkn1a	7.65309e-93	0.998813	0.693	0.24	1.30791e-88	sC9
Cebpb	1.2367e-75	0.756479	0.857	0.566	2.11352e-71	sC9
Cflar	4.39802e-17	0.432292	0.273	0.131	7.51622e-13	sC9
Clec4d	1.08826e-59	0.777073	0.317	0.052	1.85983e-55	sC9
Clec4e	7.15405e-66	0.89698	0.339	0.064	1.22263e-61	sC9
Clec4n	1.51161e-98	0.97137	0.342	0.038	2.58334e-94	sC9
Col15a1	5.57344e-66	0.757844	0.523	0.147	9.525e-62	sC9
Col18a1	1.09269e-73	0.791488	0.786	0.379	1.86741e-69	sC9
Col4a1	3.94783e-191	1.14454	0.971	0.415	6.74685e-187	sC9
Col4a2	1.07586e-146	1.04457	0.941	0.412	1.83865e-142	sC9
Coq10b	2.87614e-07	0.299442	0.305	0.199	0.00491532	sC9
Coro1a	6.90954e-75	0.783886	0.31	0.036	1.18084e-70	sC9
Cotl1	3.6782e-30	0.570454	0.349	0.142	6.28604e-26	sC9
Cox4i2	3.00315e-46	0.65651	0.371	0.101	5.13239e-42	sC9
Cpe	6.3848e-08	0.327064	0.361	0.236	0.00109116	sC9
Crem	5.58044e-26	0.568483	0.324	0.124	9.53698e-22	sC9
Crip1	2.35224e-69	0.579288	0.993	0.95	4.01998e-65	sC9
Crip2	1.84518e-30	0.492559	0.393	0.151	3.15341e-26	sC9
Csf1r	6.82927e-80	0.831172	0.3	0.039	1.16712e-75	sC9
Cst3	1.19063e-112	0.79551	0.961	0.78	2.03479e-108	sC9
Cstb	1.11487e-63	0.652933	0.818	0.649	1.90532e-59	sC9
Ctsa	3.13636e-06	0.256428	0.292	0.186	0.0536004	sC9
Ctsc	3.11155e-27	0.559667	0.425	0.213	5.31763e-23	sC9
Ctsd	7.49432e-34	0.501224	0.541	0.407	1.28078e-29	sC9
Ctss	2.31323e-197	1.36793	0.57	0.059	3.95332e-193	sC9
Cxcl1	6.41296e-30	0.47595	0.936	0.861	1.09598e-25	sC9
Cxcl16	2.53866e-53	0.721702	0.329	0.076	4.33858e-49	sC9
Cxcl2	1.15645e-117	1.06348	0.939	0.728	1.97637e-113	sC9
Cyba	5.25774e-89	0.811023	0.732	0.435	8.98548e-85	sC9
Cygb	2.66481e-41	0.589071	0.393	0.121	4.55416e-37	sC9
Dab2	4.40375e-34	0.596022	0.29	0.101	7.526e-30	sC9
Dazap2	8.72037e-07	0.259537	0.319	0.209	0.0149031	sC9
Ddx5	7.3671e-12	0.283002	0.799	0.675	1.25904e-07	sC9
Des	2.33968e-57	0.648246	0.445	0.124	3.99851e-53	sC9
Dlk1	4.82529e-19	0.481059	0.275	0.107	8.24642e-15	sC9
Dnajb1	1.9602e-13	0.369982	0.521	0.331	3.34999e-09	sC9
Dpysl2	3.28067e-11	0.351923	0.4	0.249	5.60667e-07	sC9
Dusp5	1.8776e-27	0.559465	0.283	0.101	3.20882e-23	sC9
Ebf1	8.57623e-56	0.668262	0.747	0.368	1.46568e-51	sC9
Ednrb	5.82968e-36	0.539541	0.251	0.055	9.96293e-32	sC9
Efhd2	2.82717e-47	0.712826	0.391	0.119	4.83163e-43	sC9
Ehd1	3.25676e-06	0.263619	0.295	0.203	0.055658	sC9
Eif4e	1.29027e-09	0.32312	0.371	0.261	2.20506e-05	sC9
Eno1	1.52738e-13	0.380552	0.342	0.197	2.61029e-09	sC9
Epas1	6.35904e-29	0.584296	0.366	0.136	1.08676e-24	sC9
Errfi1	4.37077e-32	0.584509	0.71	0.483	7.46964e-28	sC9
Esd	3.30881e-09	0.292003	0.396	0.312	5.65475e-05	sC9
Fabp4	1.34569e-19	0.549198	0.386	0.182	2.29978e-15	sC9
Fcer1g	0	1.86351	0.86	0.174	0	sC9
Filip1l	9.67524e-07	0.287889	0.256	0.155	0.016535	sC9
Fosl2	1.02076e-10	0.32246	0.56	0.407	1.74449e-06	sC9
Fth1	0	1.52523	1	0.981	0	sC9
Ftl1	1.24655e-235	0.960566	1	0.997	2.13035e-231	sC9
Fxyd5	9.15005e-112	1.05618	0.666	0.239	1.56374e-107	sC9
Gamt	1.01415e-12	0.314824	0.256	0.119	1.73318e-08	sC9
Gcnt2	1.8431e-17	0.42671	0.263	0.102	3.14987e-13	sC9
Gm10116	3.9938e-48	0.66822	0.447	0.241	6.8254e-44	sC9
Gm13889	1.56899e-81	0.839732	0.654	0.207	2.68141e-77	sC9
Gm2a	3.82989e-36	0.628073	0.278	0.083	6.54529e-32	sC9
Gna13	1.27087e-09	0.329967	0.28	0.158	2.17192e-05	sC9
Gnai2	1.1373e-19	0.329392	0.799	0.697	1.94364e-15	sC9
Gng11	7.49747e-17	0.37125	0.695	0.534	1.28132e-12	sC9
Gng5	8.83438e-20	0.277401	0.897	0.837	1.5098e-15	sC9
Gngt2	3.10019e-46	0.705667	0.349	0.091	5.29822e-42	sC9
Gpx1	5.71002e-17	0.3446	0.769	0.629	9.75842e-13	sC9
Grn	1.1195e-13	0.357726	0.509	0.382	1.91322e-09	sC9
Gsn	4.58914e-06	0.258498	0.496	0.397	0.0784285	sC9
H2-Aa	8.63372e-194	1.77854	0.474	0.102	1.4755e-189	sC9
H2-Ab1	2.92448e-232	1.77686	0.496	0.158	4.99794e-228	sC9
H2-D1	4.28388e-105	0.995041	0.764	0.33	7.32116e-101	sC9
H2-Eb1	2.87817e-162	1.57428	0.415	0.091	4.91879e-158	sC9
H2-K1	1.16798e-39	0.637934	0.548	0.274	1.99607e-35	sC9
H2afz	5.41818e-13	0.305472	0.811	0.69	9.25967e-09	sC9
H3f3b	2.3241e-33	0.398469	0.978	0.933	3.97188e-29	sC9
Hexa	2.77643e-06	0.254257	0.356	0.271	0.0474492	sC9
Higd1b	1.9199e-67	0.826151	0.499	0.131	3.2811e-63	sC9
Hilpda	1.51939e-44	0.705026	0.521	0.205	2.59664e-40	sC9
Hmox1	8.25726e-39	0.809753	0.327	0.203	1.41117e-34	sC9
Hspb2	1.60591e-06	0.28948	0.265	0.166	0.027445	sC9
Id2	1.01978e-122	1.1644	0.501	0.115	1.74281e-118	sC9
Id3	1.46673e-17	0.423598	0.602	0.39	2.50664e-13	sC9
Ier3	4.88147e-23	0.445194	0.799	0.639	8.34243e-19	sC9
Ifi27l2a	9.07582e-188	1.60871	0.732	0.235	1.55106e-183	sC9
Ifi30	8.47148e-20	0.459005	0.251	0.1	1.44778e-15	sC9
Ifitm1	7.71021e-53	0.995405	0.491	0.195	1.31767e-48	sC9
Ifitm2	3.44399e-18	0.305995	0.966	0.917	5.88578e-14	sC9
Ifitm3	4.54148e-65	0.556776	0.988	0.927	7.76139e-61	sC9
Igfbp7	1.42068e-62	0.457749	0.988	0.9	2.42794e-58	sC9
Il1b	4.73097e-240	1.78559	0.781	0.307	8.08522e-236	sC9
Il1rn	1.45565e-65	0.930685	0.337	0.067	2.48771e-61	sC9
Il6	8.01543e-92	1.11972	0.69	0.215	1.36984e-87	sC9
Il6st	3.16793e-10	0.346408	0.373	0.242	5.41399e-06	sC9
Iqgap1	3.87039e-14	0.36684	0.533	0.377	6.6145e-10	sC9
Itm2b	2.3073e-31	0.423545	0.904	0.828	3.94318e-27	sC9
Jak1	7.86508e-06	0.253313	0.386	0.283	0.134414	sC9
Junb	2.37363e-22	0.362696	0.899	0.78	4.05653e-18	sC9
Kdm6b	1.45092e-10	0.35122	0.521	0.407	2.47962e-06	sC9
Klf13	2.73274e-06	0.26108	0.27	0.178	0.0467025	sC9
Laptm5	4.89707e-124	1.0578	0.462	0.056	8.3691e-120	sC9
Lcp1	1.21956e-58	0.734848	0.278	0.042	2.08423e-54	sC9
Ldha	2.91399e-10	0.317125	0.558	0.422	4.98001e-06	sC9
Lgals3	6.92723e-237	1.48815	0.838	0.314	1.18386e-232	sC9
Lgmn	3.35713e-31	0.546774	0.494	0.317	5.73733e-27	sC9
Lilrb4a	5.08419e-52	0.653129	0.263	0.039	8.68888e-48	sC9
Litaf	1.17827e-16	0.403592	0.548	0.381	2.01366e-12	sC9
Lst1	1.2582e-116	1.11065	0.464	0.092	2.15026e-112	sC9
Lyz2	0	2.41966	0.855	0.26	0	sC9
M6pr	2.89214e-08	0.286682	0.28	0.162	0.000494267	sC9
Mafb	1.3308e-09	0.338268	0.292	0.174	2.27434e-05	sC9
Map2k3	4.42084e-08	0.285907	0.287	0.166	0.000755522	sC9
Mapkapk2	2.25299e-07	0.283798	0.287	0.187	0.00385036	sC9
Marcksl1	1.09425e-11	0.324116	0.597	0.485	1.87007e-07	sC9
Mat2a	4.33491e-08	0.31454	0.329	0.233	0.000740835	sC9
Mbnl1	4.46851e-08	0.272472	0.278	0.158	0.000763668	sC9
Mcam	3.68266e-43	0.61496	0.359	0.096	6.29367e-39	sC9
Mcl1	2.37725e-49	0.637004	0.703	0.432	4.06273e-45	sC9
Mef2a	1.51685e-12	0.371854	0.29	0.15	2.5923e-08	sC9
Mef2c	7.4154e-14	0.403893	0.3	0.143	1.26729e-09	sC9
Metrnl	1.48124e-12	0.394333	0.344	0.199	2.53144e-08	sC9
Mgp	7.87028e-31	0.684422	0.423	0.178	1.34503e-26	sC9
Mgst3	8.69634e-12	0.259265	0.319	0.173	1.4862e-07	sC9
Mprip	1.50297e-09	0.326453	0.43	0.298	2.56858e-05	sC9
Ms4a6c	1.59545e-140	1.05707	0.386	0.023	2.72662e-136	sC9
Ms4a7	1.21221e-95	0.945241	0.278	0.027	2.07167e-91	sC9
Msn	5.90239e-11	0.318299	0.56	0.416	1.00872e-06	sC9
Msrb1	7.96687e-24	0.509795	0.432	0.231	1.36154e-19	sC9
Mustn1	9.30046e-38	0.563691	0.319	0.088	1.58945e-33	sC9
Mylk	3.22416e-44	0.710735	0.609	0.282	5.51009e-40	sC9
Myo1b	4.53483e-07	0.295538	0.278	0.175	0.00775003	sC9
Nab1	2.98902e-12	0.374121	0.3	0.156	5.10823e-08	sC9
Ndufa4l2	5.48389e-72	0.704818	0.55	0.159	9.37196e-68	sC9
Ndufb8	3.79133e-09	0.27123	0.563	0.464	6.47938e-05	sC9
Nfe2l2	5.06094e-15	0.405699	0.332	0.168	8.64915e-11	sC9
Nfkbia	5.82335e-74	0.599977	0.968	0.877	9.9521e-70	sC9
Nfkbiz	2.66113e-08	0.257076	0.698	0.6	0.000454788	sC9
Ninj1	5.64982e-31	0.548431	0.479	0.278	9.65554e-27	sC9
Notch3	4.36551e-64	0.727704	0.477	0.124	7.46066e-60	sC9
Nr2f2	5.84643e-25	0.534992	0.314	0.112	9.99155e-21	sC9
Nr4a1	2.00691e-10	0.271984	0.678	0.519	3.42981e-06	sC9
Nr4a3	5.26042e-26	0.563168	0.337	0.126	8.99006e-22	sC9
Odc1	5.08169e-09	0.31845	0.514	0.38	8.68461e-05	sC9
Osmr	5.05733e-21	0.520458	0.366	0.199	8.64297e-17	sC9
Pde4b	1.03462e-16	0.445123	0.388	0.213	1.76817e-12	sC9
Pdgfa	8.46577e-40	0.596437	0.457	0.165	1.4468e-35	sC9
Pdgfrb	5.40745e-07	0.261736	0.455	0.321	0.00924133	sC9
Pdlim1	1.49298e-25	0.423745	0.376	0.155	2.5515e-21	sC9
Pf4	7.83287e-258	1.88515	0.467	0.155	1.33864e-253	sC9
Phlda1	2.14585e-25	0.45811	0.791	0.577	3.66726e-21	sC9
Picalm	3.32548e-11	0.333517	0.518	0.388	5.68324e-07	sC9
Pim1	3.52628e-17	0.426804	0.7	0.524	6.02641e-13	sC9
Pitpna	2.41584e-11	0.349261	0.31	0.186	4.12866e-07	sC9
Plac8	1.00883e-25	0.660092	0.467	0.276	1.72408e-21	sC9
Plaur	9.69263e-22	0.486336	0.302	0.124	1.65647e-17	sC9
Plek	9.444e-78	0.917865	0.371	0.062	1.61398e-73	sC9
Pold4	1.17707e-06	0.274323	0.307	0.203	0.0201162	sC9
Ppig	1.22005e-08	0.309658	0.29	0.178	0.000208506	sC9
Ppp1r14a	1.18511e-38	0.567754	0.329	0.09	2.02535e-34	sC9
Prdx1	4.81652e-18	0.322964	0.845	0.781	8.23144e-14	sC9
Prdx5	1.49972e-12	0.301512	0.715	0.601	2.56302e-08	sC9
Prkacb	1.08727e-18	0.469961	0.41	0.211	1.85815e-14	sC9
Procr	2.42942e-33	0.683305	0.342	0.109	4.15188e-29	sC9
Psap	1.40812e-25	0.40497	0.86	0.741	2.40647e-21	sC9
Psmb8	3.12217e-18	0.442256	0.307	0.137	5.33579e-14	sC9
Ptbp3	2.20646e-06	0.252474	0.349	0.259	0.0377085	sC9
Pten	3.91594e-09	0.333223	0.346	0.218	6.69234e-05	sC9
Ptgs2	5.41599e-10	0.387281	0.29	0.182	9.25592e-06	sC9
Ptp4a3	2.35546e-27	0.488818	0.369	0.144	4.02548e-23	sC9
Ptpn18	1.69135e-83	0.942943	0.403	0.068	2.89052e-79	sC9
Ramp1	4.93931e-17	0.436622	0.263	0.106	8.44128e-13	sC9
Rasgrp2	1.0338e-43	0.623448	0.371	0.103	1.76677e-39	sC9
Rel	4.25258e-14	0.39924	0.251	0.121	7.26766e-10	sC9
Rgs16	1.90681e-22	0.593765	0.373	0.174	3.25874e-18	sC9
Rgs5	3.26283e-194	1.16626	0.956	0.336	5.57618e-190	sC9
Rhog	7.33821e-18	0.421271	0.278	0.113	1.2541e-13	sC9
Rilpl2	6.823e-17	0.422619	0.263	0.116	1.16605e-12	sC9
Rnf149	2.47276e-09	0.331146	0.376	0.252	4.22595e-05	sC9
S100a10	1.00278e-15	0.304362	0.843	0.791	1.71374e-11	sC9
S100a4	1.07549e-63	0.789659	0.771	0.425	1.83801e-59	sC9
S1pr3	1.07067e-11	0.377995	0.327	0.178	1.82977e-07	sC9
Sat1	7.28835e-09	0.308647	0.536	0.402	0.000124558	sC9
Sdcbp	3.85059e-07	0.254957	0.514	0.406	0.00658065	sC9
Sde2	8.30232e-08	0.280197	0.31	0.186	0.00141887	sC9
Sepp1	2.00414e-63	0.77832	0.413	0.255	3.42508e-59	sC9
Serpine2	3.38474e-73	0.761307	0.88	0.523	5.78453e-69	sC9
Serping1	3.74651e-18	0.388968	0.624	0.403	6.40279e-14	sC9
Sh3bgrl3	5.0635e-28	0.380833	0.88	0.797	8.65351e-24	sC9
Shisa5	6.65099e-10	0.327571	0.386	0.265	1.13665e-05	sC9
Slc15a3	3.75652e-47	0.644631	0.275	0.048	6.4199e-43	sC9
Slc25a5	1.20214e-09	0.276074	0.661	0.533	2.05445e-05	sC9
Slc3a2	3.57911e-10	0.311277	0.369	0.276	6.1167e-06	sC9
Slc6a6	5.73087e-11	0.331493	0.275	0.14	9.79406e-07	sC9
Slfn2	2.86093e-76	0.888216	0.356	0.067	4.88932e-72	sC9
Sod2	1.53058e-05	0.251602	0.428	0.321	0.261576	sC9
Sparcl1	4.47105e-82	0.887566	0.614	0.176	7.64102e-78	sC9
Sqstm1	1.56323e-12	0.313465	0.56	0.465	2.67156e-08	sC9
Srgn	3.59146e-90	1.06796	0.582	0.174	6.1378e-86	sC9
Sub1	4.38269e-10	0.276118	0.676	0.579	7.49002e-06	sC9
Tagln2	1.30212e-15	0.360577	0.686	0.507	2.22533e-11	sC9
Tgfb1	1.40807e-15	0.414017	0.356	0.193	2.40638e-11	sC9
Tgif1	5.11057e-16	0.422983	0.324	0.156	8.73396e-12	sC9
Thbs1	4.64957e-33	0.589258	0.774	0.578	7.94612e-29	sC9
Thy1	3.58578e-18	0.325593	0.762	0.628	6.1281e-14	sC9
Timp3	1.15616e-26	0.696824	0.29	0.097	1.97588e-22	sC9
Tinagl1	2.21074e-48	0.734486	0.403	0.111	3.77815e-44	sC9
Tln1	9.71707e-08	0.277676	0.376	0.262	0.00166065	sC9
Tmbim1	5.49816e-13	0.382917	0.317	0.167	9.39635e-09	sC9
Tmbim6	1.10436e-07	0.261532	0.489	0.383	0.00188736	sC9
Tmem176a	2.36647e-07	0.274217	0.43	0.303	0.0040443	sC9
Tmem176b	1.37018e-07	0.291345	0.479	0.359	0.00234164	sC9
Tmsb4x	1.43102e-67	0.389574	1	0.996	2.44562e-63	sC9
Tnfaip2	8.27286e-32	0.600189	0.582	0.314	1.41383e-27	sC9
Tnfaip3	2.88117e-16	0.412053	0.536	0.393	4.92392e-12	sC9
Tnfrsf21	6.80001e-17	0.442383	0.287	0.122	1.16212e-12	sC9
Tob2	1.95997e-13	0.401628	0.273	0.149	3.34959e-09	sC9
Tpd52	4.82785e-38	0.605625	0.287	0.072	8.2508e-34	sC9
Tppp3	2.61155e-25	0.594556	0.344	0.132	4.46313e-21	sC9
Tra2a	8.25872e-07	0.264473	0.403	0.3	0.0141142	sC9
Tspo	1.39356e-36	0.588923	0.585	0.349	2.3816e-32	sC9
Tuba1c	1.5806e-09	0.321884	0.302	0.183	2.70125e-05	sC9
Tyrobp	0	1.9684	0.934	0.249	0	sC9
Ucp2	1.71006e-98	1.00637	0.418	0.058	2.92249e-94	sC9
Vim	2.80381e-21	0.296784	0.978	0.953	4.79171e-17	sC9
Wfdc17	5.54526e-165	1.5178	0.568	0.101	9.47685e-161	sC9
Ywhaz	3.29851e-08	0.267228	0.595	0.481	0.000563716	sC9
Zeb2	3.08824e-22	0.507599	0.457	0.251	5.27781e-18	sC9
Zfp36l1	8.78191e-10	0.279238	0.663	0.606	1.50083e-05	sC9
Zfp36l2	2.6136e-08	0.305141	0.346	0.216	0.000446665	sC9
Zfp703	7.72282e-17	0.42213	0.27	0.111	1.31983e-12	sC9
