# Supplementary material for: Single-cell analysis reveals fibroblast heterogeneity and myeloid-derived adipocyte progenitors in murine skin wounds
Source: Nat Commun. 2019 Feb 8;10:650. doi: 10.1038/s41467-018-08247-x (PMC6368572; doi:10.1038/s41467-018-08247-x)
Supplement: Supplementary file 5 — Supplementary Data 3 [file 41467_2018_8247_MOESM5_ESM.xlsx]

## Sheet: Supplementary Data 3
Supplementary Data 3. Differentially expressed genes across wound fibroblast pseudotime
Gene	scEpath cluster
Abi3bp	pC1
Ahnak	pC1
Angptl1	pC1
Angptl4	pC1
Ap2a2	pC1
Apod	pC1
Arl6ip5	pC1
Atf3	pC1
Atraid	pC1
Bag3	pC1
Bsg	pC1
C1qtnf3	pC1
C1s1	pC1
Ccl7	pC1
Ccnl1	pC1
Cd44	pC1
Cdkn1c	pC1
Chpf	pC1
Cilp	pC1
Cltb	pC1
Col11a1	pC1
Col14a1	pC1
Cpxm2	pC1
Cpz	pC1
Cxcl2	pC1
Cyr61	pC1
Dpt	pC1
Dst	pC1
Eif4e	pC1
Eln	pC1
Epha3	pC1
Ext1	pC1
F3	pC1
Fcgrt	pC1
Fmod	pC1
Fndc1	pC1
Fos	pC1
Fosb	pC1
Fxyd1	pC1
Fxyd6	pC1
Gaa	pC1
Gas6	pC1
Gfpt1	pC1
Gls	pC1
Gnas	pC1
Gns	pC1
H19	pC1
Hbegf	pC1
Hcfc1r1	pC1
Hk2	pC1
Htra3	pC1
Icam1	pC1
Ier3	pC1
Ier5	pC1
Ifrd1	pC1
Igfbp4	pC1
Igfbp6	pC1
Igsf3	pC1
Itga11	pC1
Itgbl1	pC1
Jund	pC1
Klf2	pC1
Klf4	pC1
Klf9	pC1
Lpl	pC1
Ltbp3	pC1
Ly6a	pC1
Malat1	pC1
Marcks	pC1
Mcl1	pC1
Meg3	pC1
Mest	pC1
Mfap5	pC1
Mt2	pC1
Ndel1	pC1
Ndrg1	pC1
Neat1	pC1
Nfatc1	pC1
Nfia	pC1
Nfix	pC1
Nfkb1	pC1
Nfkbiz	pC1
Noct	pC1
Nov	pC1
Nupr1	pC1
Oaf	pC1
Ogn	pC1
Pam	pC1
Pdgfrl	pC1
Pkd2	pC1
Plagl1	pC1
Plpp1	pC1
Plpp3	pC1
Pnp	pC1
Pnrc1	pC1
Psap	pC1
Ptgs2	pC1
Ptx3	pC1
Rbms3	pC1
Rrad	pC1
S100a16	pC1
Sec62	pC1
Sepp1	pC1
Serpine1	pC1
Sertad2	pC1
Sfrp1	pC1
Sgk1	pC1
Sh3pxd2a	pC1
Shisa5	pC1
Ski	pC1
Smoc2	pC1
Sqstm1	pC1
Srpx	pC1
Srpx2	pC1
Ssc5d	pC1
Sulf2	pC1
Svil	pC1
Tbrg1	pC1
Tgfbr3	pC1
Tgoln1	pC1
Timp1	pC1
Trib1	pC1
Ttc3	pC1
Tubb2a	pC1
Ubc	pC1
Ugcg	pC1
Ugdh	pC1
Usp9x	pC1
Wsb1	pC1
Xist	pC1
Yipf3	pC1
Ywhag	pC1
Zfhx3	pC1
Zfp36	pC1
Zfp36l1	pC1
Zfp36l2	pC1
0610012G03Rik	pC2
1110008F13Rik	pC2
1110065P20Rik	pC2
1500015O10Rik	pC2
1810058I24Rik	pC2
2700060E02Rik	pC2
9530068E07Rik	pC2
Actg1	pC2
Adam12	pC2
Adamts2	pC2
Aebp1	pC2
Akr1a1	pC2
Anapc5	pC2
Angptl2	pC2
Ap3s1	pC2
App	pC2
Arf1	pC2
Arf4	pC2
Arf5	pC2
Arf6	pC2
Arl1	pC2
Arl4c	pC2
Arpc1a	pC2
Aspn	pC2
Atp2a2	pC2
Atp5e	pC2
Atp5k	pC2
Atp5o	pC2
Atp6v0e	pC2
Atp6v1g1	pC2
Atxn7l3b	pC2
Auts2	pC2
B4galt1	pC2
Basp1	pC2
Bcl7c	pC2
Bgn	pC2
Bicc1	pC2
Bmp1	pC2
Brinp3	pC2
Btg2	pC2
C1qtnf2	pC2
C1qtnf6	pC2
Calr	pC2
Calu	pC2
Ccdc80	pC2
Ccl8	pC2
Cd47	pC2
Cd63	pC2
Cdc26	pC2
Cdc37	pC2
Cdc42ep5	pC2
Cdv3	pC2
Chd3	pC2
Chic2	pC2
Ckap4	pC2
Clmp	pC2
Cmtm3	pC2
Cmtm7	pC2
Cnih1	pC2
Cnn3	pC2
Cnpy2	pC2
Col12a1	pC2
Col16a1	pC2
Col1a1	pC2
Col1a2	pC2
Col27a1	pC2
Col3a1	pC2
Col5a1	pC2
Col5a2	pC2
Col6a1	pC2
Col6a2	pC2
Col7a1	pC2
Col8a1	pC2
Copa	pC2
Copz2	pC2
Cox6a1	pC2
Cox6c	pC2
Cpxm1	pC2
Crabp1	pC2
Creb3l1	pC2
Crispld2	pC2
Crtap	pC2
Csrnp1	pC2
Csrp2	pC2
Ctbp1	pC2
Cthrc1	pC2
Ctsb	pC2
Ctsh	pC2
Ctsk	pC2
Ctsl	pC2
Dclk1	pC2
Dcn	pC2
Dctn3	pC2
Ddah1	pC2
Ddb1	pC2
Ddost	pC2
Dph3	pC2
Dpm3	pC2
Dusp1	pC2
Ebpl	pC2
Eef1b2	pC2
Eef1g	pC2
Egr1	pC2
Eid1	pC2
Eif3f	pC2
Emilin1	pC2
Enah	pC2
Erh	pC2
Fam101b	pC2
Fam195b	pC2
Fbln1	pC2
Fbln2	pC2
Fbln5	pC2
Fbn1	pC2
Fbn2	pC2
Fibin	pC2
Fkbp11	pC2
Fkbp7	pC2
Fkbp8	pC2
Fkbp9	pC2
Fn1	pC2
Fndc3b	pC2
Foxp1	pC2
Fscn1	pC2
Fstl1	pC2
Fzd1	pC2
Gabarap	pC2
Gabarapl1	pC2
Gadd45g	pC2
Gas1	pC2
Gja1	pC2
Glrx5	pC2
Gm10076	pC2
Gm1673	pC2
Gm9844	pC2
Gnb2	pC2
Gng12	pC2
Golgb1	pC2
Gorasp2	pC2
Gpx3	pC2
Grb10	pC2
Gxylt2	pC2
H13	pC2
H2afj	pC2
Hdlbp	pC2
Hexa	pC2
Hmg20b	pC2
Hmgn2	pC2
Hnrnpa0	pC2
Hsbp1	pC2
Hsp90b1	pC2
Hspa5	pC2
Hspg2	pC2
Htra1	pC2
Ier2	pC2
Ier3ip1	pC2
Ift20	pC2
Igf1	pC2
Igfbp3	pC2
Igfbp5	pC2
Igsf10	pC2
Il11ra1	pC2
Il1rl1	pC2
Islr	pC2
Itga5	pC2
Itm2a	pC2
Jun	pC2
Kdelr2	pC2
Kdelr3	pC2
Kif5b	pC2
Klf6	pC2
Krtcap2	pC2
Lamb1	pC2
Lamp1	pC2
Lamp2	pC2
Lamtor4	pC2
Lgals1	pC2
Lix1l	pC2
Lman1	pC2
Lmo4	pC2
Lox	pC2
Loxl1	pC2
Loxl2	pC2
Lrp1	pC2
Lrrc15	pC2
Lrrc17	pC2
Lrrc58	pC2
Lrrc59	pC2
Lsp1	pC2
Lum	pC2
Ly6e	pC2
Maf	pC2
Map2k2	pC2
Matn2	pC2
Mbd3	pC2
Mdk	pC2
Me1	pC2
Megf6	pC2
Mfap2	pC2
Mfap4	pC2
Mgst1	pC2
Mlec	pC2
Mmp14	pC2
Mmp2	pC2
Morf4l2	pC2
Mpc1	pC2
Mpc2	pC2
Mrc2	pC2
Mrfap1	pC2
Mrpl17	pC2
Mrpl33	pC2
Mrps16	pC2
Mrps33	pC2
Mtch1	pC2
Mxra8	pC2
Mydgf	pC2
Myeov2	pC2
Ncam1	pC2
Ndufa1	pC2
Ndufa11	pC2
Ndufa2	pC2
Ndufa4	pC2
Ndufb5	pC2
Ndufb9	pC2
Ndufs5	pC2
Ndufv3	pC2
Nenf	pC2
Nfat5	pC2
Ngfrap1	pC2
Nid1	pC2
Nid2	pC2
Ninj1	pC2
Nme1	pC2
Npc2	pC2
Npdc1	pC2
Nrep	pC2
Nucb1	pC2
Nxn	pC2
Oat	pC2
Olfml2b	pC2
Olfml3	pC2
Ost4	pC2
Ostc	pC2
P3h3	pC2
P4hb	pC2
Pdgfra	pC2
Pdia3	pC2
Pdia4	pC2
Pdia6	pC2
Pdpn	pC2
Pebp1	pC2
Pgrmc1	pC2
Phb2	pC2
Pim1	pC2
Pla2g16	pC2
Plat	pC2
Pmepa1	pC2
Pofut2	pC2
Polr2i	pC2
Postn	pC2
Ppdpf	pC2
Ppib	pC2
Ppic	pC2
Ppp1cb	pC2
Ppp1cc	pC2
Ppp3ca	pC2
Prdx2	pC2
Prdx6	pC2
Prelid1	pC2
Prnp	pC2
Prrc2c	pC2
Prrx2	pC2
Prss35	pC2
Psmd7	pC2
Ptbp1	pC2
Ptgfrn	pC2
Ptk7	pC2
Ptn	pC2
Ptprs	pC2
Qsox1	pC2
Rab2a	pC2
Rabac1	pC2
Ralbp1	pC2
Rarres2	pC2
Rbp1	pC2
Rcn3	pC2
Reep5	pC2
Rer1	pC2
Rgcc	pC2
Rgs10	pC2
Rgs3	pC2
Rnf19b	pC2
Rnf7	pC2
Romo1	pC2
Rpl22l1	pC2
Rpl27-ps3	pC2
Rpl31	pC2
Rpl37a	pC2
Rpl38	pC2
Rpl39l	pC2
Rpl41	pC2
Rpl5	pC2
Rpl7	pC2
Rplp1	pC2
Rpn1	pC2
Rpn2	pC2
Rps12	pC2
Rps12-ps3	pC2
Rps17	pC2
Rps20	pC2
Rps21	pC2
Rps27rt	pC2
Rps28	pC2
Rrbp1	pC2
Saa3	pC2
Sar1a	pC2
Scand1	pC2
Scd2	pC2
Sdf4	pC2
Sec11a	pC2
Sec31a	pC2
Sec61b	pC2
Sec61g	pC2
Selm	pC2
Serf2	pC2
Serpina3n	pC2
Serpinf1	pC2
Serpinh1	pC2
Sfrp2	pC2
Sh3bgrl3	pC2
Slc25a4	pC2
Slc38a10	pC2
Slc39a1	pC2
Smap1	pC2
Smim14	pC2
Snf8	pC2
Snhg18	pC2
Snhg6	pC2
Snrpd2	pC2
Snrpg	pC2
Sox4	pC2
Sparc	pC2
Spats2l	pC2
Spcs1	pC2
Spon1	pC2
Spp1	pC2
Srp19	pC2
Srsf11	pC2
Ssr1	pC2
Ssr2	pC2
Ssr4	pC2
St13	pC2
Stub1	pC2
Supt4a	pC2
Surf4	pC2
Swi5	pC2
Taf10	pC2
Tax1bp3	pC2
Tbca	pC2
Tbcb	pC2
Tceb2	pC2
Tcf4	pC2
Tecr	pC2
Tgfbi	pC2
Tgfbr2	pC2
Thbs2	pC2
Timm13	pC2
Timp2	pC2
Tmed2	pC2
Tmed3	pC2
Tmem119	pC2
Tmem147	pC2
Tmem167	pC2
Tmem208	pC2
Tmem256	pC2
Tmem258	pC2
Tmem263	pC2
Tmsb10	pC2
Tnc	pC2
Tnfaip6	pC2
Tnfrsf12a	pC2
Tnn	pC2
Tomm5	pC2
Tram1	pC2
Trappc2l	pC2
Tsc22d1	pC2
Tspan3	pC2
Txndc5	pC2
Ube2r2	pC2
Ubxn1	pC2
Uck2	pC2
Ufc1	pC2
Ufm1	pC2
Uqcc2	pC2
Vat1	pC2
Vcan	pC2
Vkorc1	pC2
Wdr89	pC2
Wisp1	pC2
Wls	pC2
Ybx1	pC2
Yif1b	pC2
Yipf5	pC2
Ypel3	pC2
Zbtb20	pC2
Zyx	pC2
2018-03-05	pC3
2018-03-07	pC3
2018-09-02	pC3
2018-09-09	pC3
2018-09-15	pC3
1110004F10Rik	pC3
1810011O10Rik	pC3
1810037I17Rik	pC3
2210013O21Rik	pC3
2310036O22Rik	pC3
2310039H08Rik	pC3
2410015M20Rik	pC3
2810428I15Rik	pC3
Abhd17a	pC3
Abracl	pC3
Actr2	pC3
Add1	pC3
Adprh	pC3
Aes	pC3
Agpat4	pC3
Aimp1	pC3
Ak2	pC3
Akr1b3	pC3
Akr1b8	pC3
Alkbh5	pC3
Alyref	pC3
Anapc11	pC3
Anapc13	pC3
Anapc16	pC3
Ankrd11	pC3
Ankrd17	pC3
Anp32a	pC3
Antxr1	pC3
Anxa6	pC3
Ap1s1	pC3
Ap2m1	pC3
Ap2s1	pC3
Aplp2	pC3
Apoe	pC3
Aprt	pC3
Arcn1	pC3
Arglu1	pC3
Arhgap31	pC3
Arhgdia	pC3
Arid5b	pC3
Arl6ip1	pC3
Arl8b	pC3
Armcx3	pC3
Arpc1b	pC3
Arpp19	pC3
Ash1l	pC3
Atp1b3	pC3
Atp2b1	pC3
Atp5a1	pC3
Atp5c1	pC3
Atp5f1	pC3
Atp5g1	pC3
Atp5g2	pC3
Atp5g3	pC3
Atp5h	pC3
Atp5j	pC3
Atp5j2	pC3
Atp6ap1	pC3
Aurkaip1	pC3
Bag1	pC3
Bax	pC3
Bcl3	pC3
Bet1	pC3
Bnip2	pC3
Bola2	pC3
Bola3	pC3
Bptf	pC3
Brd2	pC3
Brd4	pC3
Bri3	pC3
Brk1	pC3
Bst2	pC3
Btf3l4	pC3
Calm3	pC3
Canx	pC3
Capn2	pC3
Capza1	pC3
Carhsp1	pC3
Cbx1	pC3
Cbx3	pC3
Ccdc12	pC3
Ccdc124	pC3
Ccdc34	pC3
Cct3	pC3
Cct4	pC3
Cct7	pC3
Cd164	pC3
Cd248	pC3
Cd9	pC3
Cdh11	pC3
Cdk4	pC3
Cdr2l	pC3
Chsy1	pC3
Cks1b	pC3
Cks2	pC3
Clic1	pC3
Clic4	pC3
Clptm1l	pC3
Cnih4	pC3
Cnn2	pC3
Cnot6	pC3
Commd1	pC3
Copz1	pC3
Coq10b	pC3
Coro1b	pC3
Cox5a	pC3
Cox5b	pC3
Cox7a2	pC3
Crk	pC3
Csde1	pC3
Csnk1a1	pC3
Csnk1d	pC3
Csnk2b	pC3
Csrp1	pC3
Cstb	pC3
Ctdsp2	pC3
Ctnna1	pC3
Ctnnb1	pC3
Ctsc	pC3
Ctsd	pC3
Cwc15	pC3
Cyb5r3	pC3
Cyc1	pC3
Cycs	pC3
D8Ertd738e	pC3
Dag1	pC3
Dap	pC3
Dcakd	pC3
Dda1	pC3
Ddr2	pC3
Ddrgk1	pC3
Ddx39b	pC3
Ddx5	pC3
Ddx6	pC3
Degs1	pC3
Dennd5a	pC3
Dlc1	pC3
Dnaja1	pC3
Dnajb4	pC3
Dnajb6	pC3
Dnajc25	pC3
Dnajc8	pC3
Dnlz	pC3
Dstn	pC3
Dtx3	pC3
Dtymk	pC3
Dusp11	pC3
Dync1h1	pC3
Ech1	pC3
Ecscr	pC3
Ednra	pC3
Efemp2	pC3
Ehd1	pC3
Eif1ax	pC3
Eif3b	pC3
Eif3g	pC3
Eif3i	pC3
Eif3k	pC3
Eif4b	pC3
Eif4ebp1	pC3
Eif4g2	pC3
Eif5	pC3
Eif5a	pC3
Elof1	pC3
Elovl5	pC3
Emc7	pC3
Emg1	pC3
Emp1	pC3
Eno1	pC3
Erdr1	pC3
Ergic1	pC3
Esyt2	pC3
Etf1	pC3
Ets1	pC3
F2r	pC3
Fam104a	pC3
Fam114a1	pC3
Fam133b	pC3
Fam162a	pC3
Fam46a	pC3
Fermt2	pC3
Fgfr1	pC3
Filip1l	pC3
Fkbp10	pC3
Flna	pC3
Fnip1	pC3
Fosl2	pC3
Fubp1	pC3
Furin	pC3
Fus	pC3
G3bp1	pC3
Gapdh	pC3
Gatad1	pC3
Gdi2	pC3
Gem	pC3
Glg1	pC3
Glud1	pC3
Gm10073	pC3
Gm11808	pC3
Gm2000	pC3
Gm8730	pC3
Gna11	pC3
Gnai2	pC3
Gpm6b	pC3
Gpx7	pC3
Gpx8	pC3
Grn	pC3
Gsn	pC3
Gstm5	pC3
Guk1	pC3
H1f0	pC3
H2afv	pC3
H2afy	pC3
H2afz	pC3
Hacd1	pC3
Higd1a	pC3
Hmgb1	pC3
Hmgb2	pC3
Hmgn1	pC3
Hmox1	pC3
Hnrnpa1	pC3
Hnrnpa2b1	pC3
Hnrnpab	pC3
Hnrnph1	pC3
Hnrnpl	pC3
Hnrnpm	pC3
Hnrnpul1	pC3
Hp1bp3	pC3
Hras	pC3
Hsd17b10	pC3
Hspa1a	pC3
Hspd1	pC3
Hypk	pC3
Ifi27	pC3
Il1r1	pC3
Impdh2	pC3
Iqgap1	pC3
Irf1	pC3
Irf2bpl	pC3
Irs2	pC3
Itgb1	pC3
Itgb5	pC3
Itm2c	pC3
Jmjd1c	pC3
Jtb	pC3
Kdelr1	pC3
Kdm5b	pC3
Kdm6b	pC3
Klf13	pC3
Ktn1	pC3
Lama4	pC3
Lasp1	pC3
Leprotl1	pC3
Lgals3bp	pC3
Limd2	pC3
Lsm3	pC3
Lsm6	pC3
Luzp1	pC3
M6pr	pC3
Maff	pC3
Maged1	pC3
Manf	pC3
Map4k4	pC3
Mapkapk2	pC3
Med28	pC3
Metrnl	pC3
Mettl9	pC3
Midn	pC3
Mif	pC3
Minos1	pC3
Mmp19	pC3
Mmp23	pC3
Morf4l1	pC3
Mrpl20	pC3
Mrpl23	pC3
Mrpl28	pC3
Mrpl30	pC3
Mrpl34	pC3
Mrpl52	pC3
Mrpl54	pC3
Mrps12	pC3
Mrps14	pC3
Mrps21	pC3
Mrps24	pC3
Mrps36	pC3
Msn	pC3
mt-Nd3	pC3
mt-Nd4l	pC3
Mtch2	pC3
Mtdh	pC3
Myof	pC3
Nbl1	pC3
Nckap1	pC3
Ncl	pC3
Ncor1	pC3
Ndufa10	pC3
Ndufa13	pC3
Ndufa3	pC3
Ndufa5	pC3
Ndufa6	pC3
Ndufa7	pC3
Ndufb2	pC3
Ndufb4	pC3
Ndufb7	pC3
Ndufb8	pC3
Ndufc1	pC3
Nedd8	pC3
Nfe2l1	pC3
Nfe2l2	pC3
Nhp2l1	pC3
Nisch	pC3
Nmt1	pC3
Nop10	pC3
Npm3	pC3
Nras	pC3
Nrp1	pC3
Nrp2	pC3
Nt5dc2	pC3
Nudc	pC3
Nudt4	pC3
Nufip2	pC3
Odc1	pC3
Pabpc1	pC3
Paip2	pC3
Palld	pC3
Pam16	pC3
Park7	pC3
Parva	pC3
Pcbd2	pC3
Pcbp1	pC3
Pcnp	pC3
Pdap1	pC3
Peli1	pC3
Pfdn6	pC3
Pgls	pC3
Phf5a	pC3
Phip	pC3
Pin1	pC3
Pip5k1a	pC3
Pkm	pC3
Pls3	pC3
Plscr3	pC3
Plxnb2	pC3
Pnkd	pC3
Polr1d	pC3
Polr2e	pC3
Pomp	pC3
Ppig	pC3
Ppp1r14b	pC3
Prkar1a	pC3
Prkcdbp	pC3
Prkcsh	pC3
Prpf38b	pC3
Prrx1	pC3
Psenen	pC3
Psma3	pC3
Psma4	pC3
Psmb2	pC3
Psmb6	pC3
Psmd4	pC3
Psme1	pC3
Ptms	pC3
Ptov1	pC3
Ptp4a2	pC3
Ptrf	pC3
Pum2	pC3
Pura	pC3
Purb	pC3
Pvr	pC3
Pxdn	pC3
Rab31	pC3
Rab34	pC3
Rab5c	pC3
Rad23b	pC3
Raly	pC3
Ran	pC3
Ranbp1	pC3
Raph1	pC3
Rassf1	pC3
Rbbp4	pC3
Rbm39	pC3
Rbm8a	pC3
Rbms1	pC3
Rbpms	pC3
Rbx1	pC3
Rcn1	pC3
Rdx	pC3
Reep3	pC3
Rela	pC3
Rexo2	pC3
Rnase4	pC3
Rnaseh2c	pC3
Rpl23a-ps3	pC3
Rpl6l	pC3
Rpp21	pC3
Rras	pC3
Rsrp1	pC3
Rtf1	pC3
Rtn3	pC3
Rtn4	pC3
Ryk	pC3
S100a13	pC3
Sdc2	pC3
Sdcbp	pC3
Sde2	pC3
Sdf2	pC3
Sec61a1	pC3
Selk	pC3
Selt	pC3
Senp6	pC3
Serbp1	pC3
Serf1	pC3
Serinc3	pC3
Serp1	pC3
Set	pC3
Setd5	pC3
Sf1	pC3
Sf3b2	pC3
Sfr1	pC3
Sh3glb1	pC3
Sh3pxd2b	pC3
Slc39a7	pC3
Slc50a1	pC3
Smdt1	pC3
Snrnp27	pC3
Snrpb	pC3
Snrpc	pC3
Snrpd3	pC3
Snrpf	pC3
Spry2	pC3
Sptbn1	pC3
Srp14	pC3
Srp9	pC3
Srpk2	pC3
Srrm2	pC3
Srsf2	pC3
Srsf7	pC3
Srsf9	pC3
Stat3	pC3
Stk40	pC3
Stmn1	pC3
Strap	pC3
Strn3	pC3
Sulf1	pC3
Sumo1	pC3
Svbp	pC3
Syncrip	pC3
Taldo1	pC3
Tceal8	pC3
Tcf12	pC3
Tgfb1	pC3
Tgfb2	pC3
Thoc7	pC3
Thra	pC3
Tial1	pC3
Timm10b	pC3
Tkt	pC3
Tma7	pC3
Tmbim1	pC3
Tmed10	pC3
Tmed7	pC3
Tmed9	pC3
Tmem123	pC3
Tomm7	pC3
Tonsl	pC3
Top1	pC3
Tpbg	pC3
Tpr	pC3
Trappc1	pC3
Trappc4	pC3
Trim28	pC3
Tsen34	pC3
Tsn	pC3
Tspan4	pC3
Tspo	pC3
Ttc28	pC3
Tuba1a	pC3
Tuba1b	pC3
Tubb5	pC3
Tubb6	pC3
Tulp4	pC3
Twist1	pC3
Twist2	pC3
Txn1	pC3
Txndc17	pC3
Txnl1	pC3
U2af1	pC3
Uba1	pC3
Ubald2	pC3
Ube2i	pC3
Ube2j1	pC3
Ube2m	pC3
Ubl4a	pC3
Uhrf2	pC3
Uqcr10	pC3
Uqcr11	pC3
Uqcrq	pC3
Vasn	pC3
Vcp	pC3
Vdac1	pC3
Vdac2	pC3
Vimp	pC3
Vmp1	pC3
Wac	pC3
Wasf2	pC3
Wbp5	pC3
Wdr1	pC3
Wdr83os	pC3
Wnk1	pC3
Xbp1	pC3
Ybx3	pC3
Ythdc1	pC3
Ywhab	pC3
Ywhaq	pC3
Zbtb7a	pC3
Zc3h15	pC3
Zcchc24	pC3
Zcrb1	pC3
Zfand5	pC3
Zfp207	pC3
Zfp91	pC3
2700094K13Rik	pC4
Acta2	pC4
Actb	pC4
Actn4	pC4
Atox1	pC4
Atp5l	pC4
Atpif1	pC4
Banf1	pC4
Btf3	pC4
Cald1	pC4
Calm1	pC4
Capza2	pC4
Cdc42	pC4
Cfl1	pC4
Chchd2	pC4
Cnbp	pC4
Col6a3	pC4
Cox4i1	pC4
Cox6b1	pC4
Cox7b	pC4
Cox7c	pC4
Cox8a	pC4
Dbi	pC4
Dync1i2	pC4
Dynll1	pC4
Edf1	pC4
Eef1a1	pC4
Eef1d	pC4
Eif3c	pC4
Etfb	pC4
Fabp5	pC4
Gnb1	pC4
Gnb2l1	pC4
Gpx4	pC4
H3f3a	pC4
Hint1	pC4
Hn1	pC4
Hnrnpc	pC4
Ilk	pC4
Lsm4	pC4
Lsm5	pC4
Metap2	pC4
Mfge8	pC4
Myh9	pC4
Myl12a	pC4
Myl6	pC4
Myl9	pC4
Naca	pC4
Ndufa12	pC4
Ndufab1	pC4
Ndufb6	pC4
Ndufs2	pC4
Ndufs7	pC4
Pdlim7	pC4
Pfn1	pC4
Pkig	pC4
Ppia	pC4
Ppp1ca	pC4
Prdx1	pC4
Psma2	pC4
Psma5	pC4
Psma7	pC4
Ptges3	pC4
Ptma	pC4
Rbm3	pC4
Rpl10	pC4
Rpl10a	pC4
Rpl11	pC4
Rpl12	pC4
Rpl13	pC4
Rpl13a	pC4
Rpl14	pC4
Rpl15	pC4
Rpl17	pC4
Rpl18	pC4
Rpl18a	pC4
Rpl19	pC4
Rpl21	pC4
Rpl22	pC4
Rpl23a	pC4
Rpl24	pC4
Rpl26	pC4
Rpl27	pC4
Rpl27a	pC4
Rpl28	pC4
Rpl29	pC4
Rpl3	pC4
Rpl30	pC4
Rpl32	pC4
Rpl35	pC4
Rpl35a	pC4
Rpl36	pC4
Rpl36a	pC4
Rpl36al	pC4
Rpl37	pC4
Rpl39	pC4
Rpl4	pC4
Rpl6	pC4
Rpl7a	pC4
Rpl8	pC4
Rpl9	pC4
Rplp0	pC4
Rplp2	pC4
Rps10	pC4
Rps11	pC4
Rps13	pC4
Rps15	pC4
Rps15a	pC4
Rps16	pC4
Rps18	pC4
Rps19	pC4
Rps2	pC4
Rps23	pC4
Rps24	pC4
Rps25	pC4
Rps27a	pC4
Rps27l	pC4
Rps3	pC4
Rps3a1	pC4
Rps4x	pC4
Rps5	pC4
Rps6	pC4
Rps7	pC4
Rps8	pC4
Rps9	pC4
Rpsa	pC4
S100a6	pC4
Sdc1	pC4
Sdhb	pC4
Sepw1	pC4
Sh3bgrl	pC4
Shfm1	pC4
Slc25a5	pC4
Snrpd1	pC4
Sod2	pC4
Srsf3	pC4
Sumo2	pC4
Tagln	pC4
Thy1	pC4
Tmem176a	pC4
Tmsb4x	pC4
Tpm1	pC4
Tpm2	pC4
Tpm4	pC4
Ube2n	pC4
Ubl5	pC4
Uqcrb	pC4
Uqcrc1	pC4
2018-09-04	pC5
2018-09-07	pC5
2018-09-11	pC5
1500009L16Rik	pC5
2010107E04Rik	pC5
Abcc9	pC5
Actg2	pC5
Adamts1	pC5
Adamts4	pC5
Adamts9	pC5
Akap12	pC5
Anxa1	pC5
Anxa2	pC5
Apold1	pC5
Arhgdib	pC5
Atp5b	pC5
Atp5d	pC5
Axl	pC5
B2m	pC5
Bach1	pC5
Bcr	pC5
Capg	pC5
Cav1	pC5
Ccl2	pC5
Cd302	pC5
Cd81	pC5
Cdk2ap2	pC5
Cdkn1a	pC5
Cebpb	pC5
Col15a1	pC5
Col18a1	pC5
Col4a1	pC5
Col4a2	pC5
Col5a3	pC5
Cox4i2	pC5
Cpe	pC5
Crip1	pC5
Crip2	pC5
Cryab	pC5
Cst3	pC5
Cxcl1	pC5
Cygb	pC5
Des	pC5
Dlk1	pC5
Dnajb1	pC5
Dpysl2	pC5
Ebf1	pC5
Ecm1	pC5
Eef2	pC5
Ehd2	pC5
Eif1	pC5
Eif1b	pC5
Eif4a1	pC5
Emp3	pC5
Epas1	pC5
Errfi1	pC5
Fabp4	pC5
Fkbp1a	pC5
Fth1	pC5
Ftl1	pC5
Fxyd5	pC5
Gamt	pC5
Gcnt2	pC5
Gjc1	pC5
Gm13889	pC5
Gnb4	pC5
Gng11	pC5
Gng5	pC5
H2-D1	pC5
H3f3b	pC5
Higd1b	pC5
Hilpda	pC5
Hsp90ab1	pC5
Hspa8	pC5
Hspb1	pC5
Hspb2	pC5
Id3	pC5
Ifitm1	pC5
Ifitm2	pC5
Ifitm3	pC5
Igfbp7	pC5
Il6	pC5
Il6st	pC5
Itm2b	pC5
Itpripl2	pC5
Jak1	pC5
Junb	pC5
Lamc1	pC5
Ldha	pC5
Lmna	pC5
Marcksl1	pC5
Mat2a	pC5
Mcam	pC5
Mef2c	pC5
Mgp	pC5
Mgst3	pC5
Mprip	pC5
Msrb1	pC5
mt-Atp6	pC5
mt-Co2	pC5
mt-Co3	pC5
mt-Cytb	pC5
mt-Nd1	pC5
mt-Nd4	pC5
Mt1	pC5
Mustn1	pC5
Myadm	pC5
Mylk	pC5
Myo1b	pC5
Nab1	pC5
Ndufa4l2	pC5
Ndufb3	pC5
Nfkbia	pC5
Notch3	pC5
Npm1	pC5
Nr2f2	pC5
Nr4a1	pC5
Oaz1	pC5
Osmr	pC5
Pcbp2	pC5
Pde4b	pC5
Pdgfa	pC5
Pdgfrb	pC5
Pdlim1	pC5
Phlda1	pC5
Plac8	pC5
Plec	pC5
Pmp22	pC5
Pold4	pC5
Ppp1r14a	pC5
Prdx5	pC5
Prkacb	pC5
Procr	pC5
Prss23	pC5
Pten	pC5
Ptp4a3	pC5
Ramp1	pC5
Rasgrp2	pC5
Rgs16	pC5
Rgs4	pC5
Rgs5	pC5
Rhoj	pC5
Rps26	pC5
S100a11	pC5
S100a4	pC5
S1pr3	pC5
Serpine2	pC5
Serping1	pC5
Socs3	pC5
Sparcl1	pC5
Tagln2	pC5
Thbs1	pC5
Timp3	pC5
Tinagl1	pC5
Tln1	pC5
Tm4sf1	pC5
Tmem176b	pC5
Tnfaip2	pC5
Tppp3	pC5
Tubb4b	pC5
Tyrobp	pC5
Ubb	pC5
Ube2s	pC5
Uqcrfs1	pC5
Uqcrh	pC5
Vasp	pC5
Vcl	pC5
Vim	pC5
Zeb2	pC5
