# Supplementary material for: Single-cell analysis reveals fibroblast heterogeneity and myeloid-derived adipocyte progenitors in murine skin wounds
Source: Nat Commun. 2019 Feb 8;10:650. doi: 10.1038/s41467-018-08247-x (PMC6368572; doi:10.1038/s41467-018-08247-x)
Supplement: Supplementary file 6 — Supplementary Data 4 [file 41467_2018_8247_MOESM6_ESM.xlsx]

## Sheet: Supplementary Data 4
Supplementary Data 4. Differentially expressed genes across myeloid-to-fibroblast pseudotime
Gene	scEpath cluster
Oaz1	rC1
Aplp2	rC1
Wnk1	rC1
Cdk2ap2	rC1
Dnajb6	rC1
Uba1	rC1
Peli1	rC1
Srp54b	rC1
Cisd2	rC1
Matr3	rC1
Zc3h15	rC1
Tmem123	rC1
Aimp1	rC1
Dag1	rC1
Ddx24	rC1
Vasn	rC1
Pvr	rC1
1810011O10Rik	rC1
H1f0	rC1
Zfp91	rC1
Ddr2	rC1
Gpm6b	rC1
Pcnp	rC1
Filip1l	rC1
Nudc	rC1
Brd4	rC1
G3bp1	rC1
Ntan1	rC1
Dda1	rC1
Phf5a	rC1
Ankrd17	rC1
Add1	rC1
H2-T22	rC1
Dlc1	rC1
Syncrip	rC1
Ndufs3	rC1
Desi2	rC1
Sypl	rC1
Cdr2l	rC1
Setd5	rC1
Irs2	rC1
Arhgap31	rC1
Srsf7	rC1
Maff	rC1
Rp9	rC1
Zfp207	rC1
Ube2j1	rC1
Rbbp4	rC1
Midn	rC1
Ak2	rC1
2210013O21Rik	rC1
Prmt1	rC1
Alyref	rC1
Elovl5	rC1
Ppp1r11	rC1
Degs1	rC1
Ncor1	rC1
2018-09-09	rC1
Bptf	rC1
Hnrnpul1	rC1
Hmgb2	rC1
Kmt2e	rC1
Selt	rC1
Abhd17a	rC1
Ddx21	rC1
Twf1	rC1
Eif3g	rC1
Ash1l	rC1
Snrnp27	rC1
Arglu1	rC1
Mrpl48	rC1
Plp2	rC1
Tpr	rC1
Nras	rC1
Purb	rC1
Ssbp3	rC1
Pura	rC1
Eif4b	rC1
Rtf1	rC1
Nrip1	rC1
Fubp1	rC1
Srp72	rC1
Pafah1b2	rC1
Elovl1	rC1
Tmed7	rC1
Akr1b8	rC1
Raph1	rC1
2018-03-05	rC1
Tax1bp1	rC1
Tkt	rC1
Ktn1	rC1
Timm17a	rC1
Igf2r	rC1
Carhsp1	rC1
Pnkd	rC1
Ybx3	rC1
Gnl3	rC1
Aff4	rC1
Rpl36-ps3	rC1
Rnaseh2c	rC1
Sf1	rC1
Ech1	rC1
Mef2a	rC1
Clptm1l	rC1
Pum2	rC1
Pcbp1	rC1
Ndufc2	rC1
Tpm3	rC1
Nop10	rC1
Psmb2	rC1
Tmbim6	rC1
Mrpl23	rC1
Bax	rC1
Litaf	rC1
Emc7	rC1
Ywhab	rC1
Tnfaip2	rC1
Uqcr11	rC1
Sde2	rC1
Cyc1	rC1
U2af1	rC1
Zfp703	rC1
Crem	rC1
S100a13	rC1
Cct7	rC1
Icam1	rC1
Lama4	rC1
Tomm22	rC1
Mtch2	rC1
Map2k3	rC1
Dnajb4	rC1
Psmd4	rC1
Dctn2	rC1
H2afy	rC1
Tmbim1	rC1
Erdr1	rC1
Nr4a3	rC1
Eif3m	rC1
Uqcrfs1	rC1
Cks2	rC1
Msn	rC1
Coq10b	rC1
Socs3	rC1
Ndufa10	rC1
Adamts9	rC1
Rgs5	rC1
Col4a1	rC1
Igfbp7	rC1
Col4a2	rC1
Acta2	rC1
Serpine2	rC1
Col18a1	rC1
Thy1	rC1
Ccl2	rC1
Ebf1	rC1
Gng11	rC1
Il6	rC1
Gm13889	rC1
Phlda1	rC1
Mylk	rC1
Sparcl1	rC1
Cxcl1	rC1
Serping1	rC1
Ndufa4l2	rC1
Ifitm3	rC1
Errfi1	rC1
S100a11	rC1
Higd1b	rC1
Id3	rC1
Crip1	rC1
Col15a1	rC1
Dnajb1	rC1
Csnk1a1	rC1
Notch3	rC1
Pdgfa	rC1
Cd248	rC1
Gsn	rC1
Des	rC1
Slc25a5	rC1
Tagln2	rC1
Tmem176b	rC1
Mprip	rC1
Ldha	rC1
Vim	rC1
2018-09-07	rC1
Mgp	rC1
Naca	rC1
Txn1	rC1
Ifitm1	rC1
Gng5	rC1
Fabp4	rC1
Rgs16	rC1
Adamts4	rC1
Cox4i2	rC1
Tinagl1	rC1
Mt1	rC1
Ptp4a3	rC1
Crip2	rC1
Hspb1	rC1
Apold1	rC1
Prkacb	rC1
Rasgrp2	rC1
Myl6	rC1
Tppp3	rC1
Il6st	rC1
Epas1	rC1
Rhoj	rC1
Mcam	rC1
Pdlim1	rC1
Dpysl2	rC1
Pten	rC1
Cygb	rC1
Bcr	rC1
Procr	rC1
Ecm1	rC1
Ppp1r14a	rC1
Pde4b	rC1
Vcl	rC1
S1pr3	rC1
Mustn1	rC1
Cpe	rC1
Lamc1	rC1
Nr2f2	rC1
Mat2a	rC1
Mgst3	rC1
Tubb4b	rC1
Gls	rC1
Osmr	rC1
Actg2	rC1
Pold4	rC1
Ubb	rC1
Cfl1	rC1
Dlk1	rC1
Mef2c	rC1
Ppia	rC1
Eno1	rC1
Gamt	rC1
Akap12	rC1
Commd1	rC1
Hspb2	rC1
Sf3b2	rC1
Impdh2	rC1
Vasp	rC1
Eif1b	rC1
Hspa8	rC1
Prss23	rC1
Spry2	rC1
mt-Co3	rC1
Myo1b	rC1
Cct4	rC1
Pmp22	rC1
Stmn1	rC1
Wdr83os	rC1
Tspan4	rC1
Ramp1	rC1
1500009L16Rik	rC1
2018-09-04	rC1
Lims1	rC1
Gcnt2	rC1
M6pr	rC1
Gjc1	rC1
Abcc9	rC1
Rgs4	rC1
Arid5b	rC1
Nab1	rC1
Tnfrsf21	rC1
Fam46a	rC1
Eif1ax	rC1
Ddit4	rC1
Tns1	rC1
Eif1	rC1
Cox8a	rC1
Timp3	rC1
Adgrf5	rC1
Bcl3	rC1
Gnb4	rC1
Uhrf2	rC1
Ednrb	rC1
Ubald2	rC1
Thbs1	rC2
H2afj	rC2
Prdx5	rC2
Ahnak	rC2
Smdt1	rC2
Rbms1	rC2
Oser1	rC2
Csrnp1	rC2
Cox14	rC2
Eif4e	rC2
Gadd45b	rC2
Ywhah	rC2
Ppp2ca	rC2
Erp29	rC2
Slirp	rC2
Higd2a	rC2
Mtpn	rC2
Rnh1	rC2
Nsa2	rC2
Cyb5a	rC2
Psmb3	rC2
Ndufb10	rC2
Psmd8	rC2
Eif5	rC2
Ap2m1	rC2
Prdx6	rC2
mt-Nd2	rC2
Iscu	rC2
Hspa5	rC2
Pgam1	rC2
Cuta	rC2
Vapa	rC2
Mrps14	rC2
Tmem234	rC2
Ube2d3	rC2
Eif3c	rC2
Fkbp8	rC2
Nhp2	rC2
Prr13	rC2
Ptbp3	rC2
Ppp1r15a	rC2
Rpl13-ps3	rC2
Nrp1	rC2
Myeov2	rC2
Itgb5	rC2
Psme2	rC2
Itga5	rC2
1110008F13Rik	rC2
Rab14	rC2
Mpc1	rC2
Wsb1	rC2
Tbcb	rC2
Mrpl57	rC2
Tmem14c	rC2
Mrpl33	rC2
Rpl36al	rC2
Eif3a	rC2
Bag1	rC2
Emp1	rC2
Psma7	rC2
Nr4a2	rC2
Nptn	rC2
Lrrc58	rC2
Tcf25	rC2
Supt4a	rC2
Chd4	rC2
Ier2	rC2
Ctnnb1	rC2
Srsf5	rC2
Nono	rC2
Rps27rt	rC2
Slc38a2	rC2
Arf6	rC2
Ypel3	rC2
Ppp1cb	rC2
Polr2i	rC2
Skp1a	rC2
Map2k2	rC2
Srsf11	rC2
Hnrnpu	rC2
Ube2d2a	rC2
Emc10	rC2
Timm8b	rC2
Tomm5	rC2
Banf1	rC2
St13	rC2
Rnf7	rC2
Sfpq	rC2
Ccl7	rC2
Gtf2h5	rC2
Mbnl2	rC2
Nfat5	rC2
Ergic3	rC2
Slc39a1	rC2
Runx1	rC2
Ddb1	rC2
Hnrnpdl	rC2
Mrpl14	rC2
Sdf4	rC2
Pdia6	rC2
Tram1	rC2
Luc7l2	rC2
Hnrnpa0	rC2
Vmp1	rC2
Morf4l1	rC2
Rbbp6	rC2
Ndufb9	rC2
Scand1	rC2
Mydgf	rC2
Pabpc1	rC2
Fundc2	rC2
Bzw1	rC2
Rsrp1	rC2
Bnip3l	rC2
Sox4	rC2
Dph3	rC2
Ptp4a2	rC2
Rtn4	rC2
Cct5	rC2
Btg2	rC2
Ndufa3	rC2
Atp5a1	rC2
Hdgf	rC2
Aamp	rC2
Hnrnpc	rC2
Map7d1	rC2
Fam162a	rC2
Trmt112	rC2
Eif4h	rC2
Atp2a2	rC2
Ndufs7	rC2
Lrrc59	rC2
Col6a2	rC2
Cox7c	rC2
Col6a1	rC2
Rpl35	rC2
Rps5	rC2
Timm13	rC2
Ndufv2	rC2
Psmb1	rC2
H13	rC2
Cope	rC2
Col8a1	rC2
Ccdc80	rC2
Dpm3	rC2
Ube2r2	rC2
Nbl1	rC2
Nedd4	rC2
Drap1	rC2
Rps15a	rC2
Dad1	rC2
Nrep	rC2
Timp1	rC2
Eif4ebp1	rC2
Arl1	rC2
Mrpl51	rC2
Cdk4	rC2
Pdap1	rC2
Mdh2	rC2
Tuba1a	rC2
Arf1	rC2
Siva1	rC2
2018-09-15	rC2
Sumo1	rC2
Tubb6	rC2
Sec11a	rC2
Rhoc	rC2
Romo1	rC2
Ppp3ca	rC2
Atp5k	rC2
Serpinh1	rC2
Eny2	rC2
Kdelr1	rC2
Col5a2	rC2
Hmgn1	rC2
Nid1	rC2
Ppib	rC2
Sf3b5	rC2
Hmgn3	rC2
Ifi27	rC2
Rpl10a	rC2
Ndufab1	rC2
Timm10b	rC2
Rexo2	rC2
Rpl22l1	rC2
Bgn	rC2
Mrfap1	rC2
Rps3	rC2
Erh	rC2
Paip2	rC2
Cox6c	rC2
Rps17	rC2
Nupr1	rC2
Anapc11	rC2
Copa	rC2
Stub1	rC2
Cmtm3	rC2
Anapc5	rC2
Zfp706	rC2
Eid1	rC2
Usmg5	rC2
Cnpy2	rC2
Ufc1	rC2
Ddost	rC2
Gnas	rC2
Rpl14	rC2
Tspan3	rC2
Fbn1	rC2
Srp19	rC2
Rps2	rC2
Meg3	rC2
Rpl8	rC2
Gm10073	rC2
Rer1	rC2
Csrp1	rC2
Reep5	rC2
Rps3a1	rC2
Rpl12	rC2
Rps10	rC2
Hspe1	rC2
Rpn2	rC2
Rpl11	rC2
Nktr	rC2
Dstn	rC2
Eef1d	rC2
Snrpg	rC2
Rwdd1	rC2
Rpl7	rC2
Mpc2	rC2
Phb2	rC2
Pcolce	rC2
Marcks	rC2
Churc1	rC2
Snhg6	rC2
Rps4x	rC2
Rpsa	rC2
Prkcdbp	rC2
Tubb5	rC2
Rps18	rC2
Rpl28	rC2
Nucb1	rC2
Eif4e2	rC2
Cbx3	rC2
Wdr89	rC2
Eif5a	rC2
Morf4l2	rC2
App	rC2
Rplp0	rC2
Rpl13a	rC2
Vimp	rC2
Tm9sf3	rC2
9530068E07Rik	rC2
Rpl36	rC2
Polr2f	rC2
Rpl27a	rC2
Gnb2l1	rC2
Mxd4	rC2
Rps19	rC2
Irf1	rC2
Ap3s1	rC2
Gm10076	rC2
Hmgb1	rC2
Mt2	rC2
B230219D22Rik	rC2
Atp5j	rC2
Minos1	rC2
Cks1b	rC2
Nedd8	rC2
Ptbp1	rC2
Ralbp1	rC2
Pfdn1	rC2
Neat1	rC2
Fosb	rC2
Klf2	rC2
Ube2n	rC2
Hnrnpa1	rC2
Ndufs4	rC2
Gsk3b	rC2
Hint1	rC2
Rplp2	rC2
Atp5g2	rC2
1110004F10Rik	rC2
Malat1	rC2
Rpl27	rC2
2810428I15Rik	rC2
Bcl10	rC2
Spcs2	rC2
Sgk1	rC2
Maged2	rC2
Eif2s2	rC2
Rpl18a	rC2
Eif3i	rC2
Csde1	rC2
Set	rC2
Anapc13	rC2
Ube2i	rC2
Mrpl30	rC2
mt-Nd3	rC2
Raly	rC2
Brd2	rC2
Map4k4	rC2
Ccnl1	rC2
Ywhaq	rC2
Psma3	rC2
2310036O22Rik	rC2
Ptrf	rC2
Srsf2	rC2
Ndufa13	rC2
mt-Nd5	rC2
Prrx1	rC2
Nhp2l1	rC2
Mif	rC2
Ncl	rC2
Odc1	rC2
Fus	rC2
Nfkb1	rC2
Rbm39	rC2
Mrpl52	rC2
Zfhx3	rC2
Nfkbiz	rC2
Etf1	rC2
Eif4a1	rC2
Atp5g3	rC2
Rdx	rC2
Ptms	rC2
Snrpf	rC2
Ewsr1	rC2
Tprgl	rC2
Xist	rC2
Jund	rC2
Rpl3	rC2
Polr1d	rC2
2700094K13Rik	rC2
Tra2a	rC2
Atp5h	rC2
Ywhae	rC2
Lsm4	rC2
Son	rC2
Psmb7	rC2
Itgav	rC2
Snrpe	rC2
Ywhaz	rC2
Prrc2c	rC2
Ubc	rC2
Rpl10	rC2
Eif3k	rC2
Cd302	rC2
Col6a3	rC2
Cald1	rC2
Tpm1	rC2
Laptm4a	rC2
Tagln	rC2
Myl9	rC2
Myl12a	rC2
Cd81	rC2
Mfge8	rC2
Tpm2	rC2
Anxa1	rC2
Itgb1	rC2
Tpm4	rC2
Btf3	rC2
Col5a3	rC2
Map1lc3a	rC2
Eva1b	rC2
Flna	rC2
Sepw1	rC2
Ube2s	rC2
Anxa2	rC2
Fkbp1a	rC2
Atp5b	rC2
Atp5d	rC2
Zfp36l1	rC2
S100a6	rC2
Gm8730	rC2
Npm1	rC2
Rpl23a-ps3	rC2
mt-Nd4	rC2
Eif4g2	rC2
Nr4a1	rC2
Pcbp2	rC2
Eif3h	rC2
Snrpd2	rC2
Atp5o	rC2
Map1lc3b	rC2
Slc25a3	rC2
Eef2	rC2
Tuba1b	rC2
Ndufa7	rC2
Rpl4	rC2
Hnrnpk	rC2
Dbi	rC2
Chchd2	rC2
Rhoa	rC2
Rpl7a	rC2
Anxa5	rC2
Hnrnpa2b1	rC2
Ran	rC2
Rac1	rC2
Serbp1	rC2
Cox7a2l	rC2
Rpl15	rC2
Ppp1ca	rC2
Sub1	rC2
Aldoa	rC2
mt-Cytb	rC2
Cox7b	rC2
Atp5c1	rC2
Dynll1	rC2
Lmna	rC2
Edf1	rC2
Uqcrb	rC2
Hsp90ab1	rC2
Rpl5	rC2
Uqcrh	rC2
Atpif1	rC2
Ptma	rC2
Rbm3	rC2
Gpx4	rC2
Pdgfrb	rC2
Plac8	rC2
Nudt4	rC2
Cav1	rC2
Ifitm2	rC2
Fermt2	rC2
Prkar1a	rC2
Hnrnph1	rC2
2018-09-02	rC2
Cd9	rC2
Rpl9-ps6	rC2
Pdlim2	rC2
Cyb5r3	rC2
Dnaja1	rC2
Tmem176a	rC2
Gem	rC2
Clic4	rC2
Tm4sf1	rC2
Mtdh	rC2
Serinc3	rC2
Anxa6	rC2
Lhfp	rC2
Nap1l1	rC2
Cryab	rC2
Fam104a	rC2
Rpl36a	rC2
Ndufa5	rC2
Hif1a	rC2
Adamts1	rC2
Sdc1	rC2
Tra2b	rC2
Sptbn1	rC2
Zfos1	rC2
Stat3	rC2
Bhlhe40	rC2
Clk1	rC2
Oaz2	rC2
Prdx4	rC2
Ptp4a1	rC2
Tceb1	rC2
Actn1	rC2
Anp32b	rC2
Ndufa12	rC2
Psmb4	rC2
Lpp	rC2
Rpl6l	rC2
Hnrnpa3	rC2
Mlf2	rC2
Myadm	rC2
Ehd2	rC2
Myh9	rC2
Mrpl20	rC2
Cycs	rC2
Axl	rC2
Ndufa8	rC2
Actn4	rC2
Nucks1	rC2
Sri	rC2
Cnbp	rC2
Srsf3	rC2
Eif3e	rC2
Sh3bgrl	rC2
Tpi1	rC2
Jak1	rC2
Ppp1r2	rC2
Ube2b	rC2
Pdcd5	rC2
Serpinb6a	rC2
Ndufb6	rC2
Higd1a	rC2
Sod2	rC2
Eif5b	rC2
Plec	rC2
Psma2	rC2
Metap2	rC2
Bach1	rC2
Gltscr2	rC2
Ilk	rC2
Eif6	rC2
Rbm25	rC2
Tnfrsf1a	rC2
Ptges3	rC2
2018-09-11	rC2
Snrpd1	rC2
Ugdh	rC2
Polr2j	rC2
Psmb5	rC2
Sf3b1	rC2
Lsm5	rC2
Etfb	rC2
Rab10	rC2
Pkig	rC2
Ndufs2	rC2
Hn1	rC2
Tln1	rC2
Cox6b1	rC2
Psma5	rC2
Chmp2a	rC2
Dync1i2	rC2
Cct2	rC2
Ndufb4	rC2
Ndufb3	rC2
Rpl21	rC2
Rhob	rC2
Itpripl2	rC2
mt-Nd1	rC2
Vdac1	rC2
mt-Atp6	rC2
Rpl24	rC2
Eef1a1	rC2
Rpl9	rC2
Rpl13	rC2
Rpl29	rC2
Rps8	rC2
Rps6	rC2
Rpl18	rC2
mt-Co1	rC2
mt-Co2	rC2
Rps7	rC2
Rpl6	rC2
Rpl39	rC2
Rps15	rC2
Rpl30	rC2
Rpl23a	rC2
Rpl22	rC2
Rpl19	rC2
Tmem256	rC3
Ifrd1	rC3
Furin	rC3
Chchd1	rC3
Vat1	rC3
Klf4	rC3
Hspa9	rC3
Ccl8	rC3
Fam32a	rC3
Ap2a2	rC3
Wdr1	rC3
Sys1	rC3
Trib1	rC3
Tgfbi	rC3
Rgcc	rC3
Tapbp	rC3
Skil	rC3
Fos	rC3
Nmt1	rC3
2610001J05Rik	rC3
Taf10	rC3
Mapk6	rC3
Lamtor1	rC3
Gns	rC3
Gabarapl2	rC3
Tgoln1	rC3
Pnp	rC3
Zyx	rC3
Ubap2l	rC3
Srsf6	rC3
Serp1	rC3
Rnf19b	rC3
Klf6	rC3
Egr1	rC3
Ly6e	rC3
Foxp1	rC3
Hsp90b1	rC3
Actg1	rC3
Fnip1	rC3
Ski	rC3
Copz1	rC3
Anp32a	rC3
Hnrnpm	rC3
Fuca1	rC3
Ddx17	rC3
Ddx3x	rC3
Srrm1	rC3
Calm2	rC3
Rtn3	rC3
Gm11808	rC3
Vcp	rC3
Cd164	rC3
Dnajc3	rC3
Ndrg1	rC3
Wls	rC3
Tceal8	rC3
Antxr1	rC3
Ccdc12	rC3
Txndc5	rC3
Coa3	rC3
C1qtnf3	rC3
mt-Atp8	rC3
Noct	rC3
Eif1a	rC3
Ube2k	rC3
Rala	rC3
Gabarapl1	rC3
Canx	rC3
Ubxn4	rC3
Derl1	rC3
Papola	rC3
Sra1	rC3
Mrps21	rC3
Srsf9	rC3
Igf1	rC3
Tbc1d2b	rC3
Sap18	rC3
Copb2	rC3
Rps28	rC3
Naa50	rC3
Hsp90aa1	rC3
Ufm1	rC3
Lman2	rC3
Atraid	rC3
Txndc17	rC3
Txn2	rC3
Tm2d2	rC3
Ugcg	rC3
Mest	rC3
Tmem59	rC3
Tcf4	rC3
Rcn2	rC3
1810022K09Rik	rC3
Tax1bp3	rC3
Nfic	rC3
Gfpt1	rC3
Fn1	rC3
Srpx	rC3
Spcs1	rC3
Dst	rC3
Wisp1	rC3
Rsrc2	rC3
Use1	rC3
Rpl37a	rC3
Loxl2	rC3
Pbrm1	rC3
Rrbp1	rC3
Atp5g1	rC3
Tubb2a	rC3
Lsp1	rC3
Dpt	rC3
Bicc1	rC3
Ttc28	rC3
Sertad2	rC3
Rnf11	rC3
Nfatc1	rC3
Prss35	rC3
Eif4g1	rC3
Matn2	rC3
Zbtb20	rC3
Srp9	rC3
Cttn	rC3
Svil	rC3
Rbms3	rC3
Enah	rC3
Pdlim7	rC3
Pdgfra	rC3
Ssr3	rC3
Adamts2	rC3
Sh3pxd2a	rC3
Nfix	rC3
Htra1	rC3
Ndufb5	rC3
Ikbip	rC3
Sec31a	rC3
Lrrc15	rC3
P3h3	rC3
Scd2	rC3
Gm1673	rC3
Spon1	rC3
Bola3	rC3
Brinp3	rC3
Col27a1	rC3
2700060E02Rik	rC3
Lima1	rC3
Tnfaip6	rC3
Gas1	rC3
Serpina3n	rC3
Ttc3	rC3
Col14a1	rC3
Fzd2	rC3
Akr1b3	rC3
Gpx8	rC3
Fbln1	rC3
Cthrc1	rC3
BC004004	rC3
Golph3	rC3
Jun	rC3
Nfia	rC3
Fkbp9	rC3
Ebpl	rC3
Tpst1	rC3
Mrpl28	rC3
Wbp5	rC3
Clmp	rC3
Cyr61	rC3
Arl6ip5	rC3
Hp1bp3	rC3
Aebp1	rC3
Arf4	rC3
Il1rl1	rC3
Megf6	rC3
Hspg2	rC3
Pofut2	rC3
Itgbl1	rC3
Emilin1	rC3
Fzd1	rC3
Mrc2	rC3
H19	rC3
Sec61a1	rC3
Gm10036	rC3
Mdk	rC3
Sfr1	rC3
Col1a2	rC3
Spats2l	rC3
Twist2	rC3
Igsf10	rC3
Klf9	rC3
Fam101b	rC3
Pmepa1	rC3
Prrx2	rC3
Igsf3	rC3
Tmem258	rC3
Col16a1	rC3
Ogn	rC3
Fbln5	rC3
Fbn2	rC3
Guk1	rC3
Olfml3	rC3
Olfml2b	rC3
Ybx1	rC3
1500015O10Rik	rC3
Timp2	rC3
Rgs3	rC3
Praf2	rC3
Rps23	rC3
Col3a1	rC3
Serf1	rC3
Smim11	rC3
Sec24d	rC3
Itm2a	rC3
P4hb	rC3
Fkbp11	rC3
Gja1	rC3
Fstl1	rC3
Lpar1	rC3
Srp14	rC3
Sulf2	rC3
Dcakd	rC3
C1qtnf2	rC3
Col5a1	rC3
Stt3a	rC3
Fndc1	rC3
Tpbg	rC3
Mmp2	rC3
Tmem119	rC3
Angptl2	rC3
Thbs2	rC3
Tmem263	rC3
Frmd6	rC3
Yipf3	rC3
Crabp1	rC3
Lum	rC3
Tgfbr3	rC3
Col7a1	rC3
Sfrp2	rC3
Postn	rC3
P3h4	rC3
Col12a1	rC3
Slc25a4	rC3
Dnajc25	rC3
Sec61b	rC3
Mfap4	rC3
Dynll2	rC3
Krtcap2	rC3
Adam12	rC3
Gpx7	rC3
Ppic	rC3
Fbln2	rC3
Ctsk	rC3
Srm	rC3
Vkorc1	rC3
Wipi1	rC3
Fxyd6	rC3
Uck2	rC3
Lgals1	rC3
Mxra8	rC3
Rpl41	rC3
Rbp1	rC3
Sec23a	rC3
Copz2	rC3
Mgst1	rC3
Qsox1	rC3
Sparc	rC3
Rcn3	rC3
Dtymk	rC3
Fgfr1	rC3
Aspn	rC3
Kdelr3	rC3
Calu	rC3
Maged1	rC3
Fibin	rC3
Svbp	rC3
Sfrp1	rC3
Rarres2	rC3
Auts2	rC3
Prdx2	rC3
Ost4	rC3
Mrpl54	rC3
P3h1	rC3
Tmsb10	rC3
Col1a1	rC3
C1s1	rC3
Tceb2	rC3
Ctbp1	rC3
Cdh11	rC3
Yif1b	rC3
Atp5e	rC3
Smap1	rC3
Nid2	rC3
Colgalt1	rC3
Ssr4	rC3
Mfap5	rC3
Abi3bp	rC3
Ptgfrn	rC3
Srpx2	rC3
Ostc	rC3
Nxn	rC3
Prnp	rC3
Loxl1	rC3
Cnn3	rC3
Oaf	rC3
Scarf2	rC3
Rps20	rC3
Dclk1	rC3
Mfap2	rC3
Pdgfrl	rC3
Bsg	rC3
Mlec	rC3
Sec22b	rC3
Serpinf1	rC3
Selm	rC3
Crispld2	rC3
Tnc	rC3
Serf2	rC3
Ift20	rC3
Il11ra1	rC3
Ptn	rC3
Swi5	rC3
Fndc3b	rC3
Yif1a	rC3
Ccnd2	rC3
Ier3ip1	rC3
Tgfbr2	rC3
Parva	rC3
Cd63	rC3
Cdkn1c	rC3
Creb3l1	rC3
Nenf	rC3
Lox	rC3
Lrp1	rC3
Commd3	rC3
Rbfox2	rC3
Mmp14	rC3
Yipf5	rC3
Arf5	rC3
Sec61g	rC3
Saa3	rC3
Gxylt2	rC3
Slc38a10	rC3
Slc39a7	rC3
Rpn1	rC3
Ssr2	rC3
Crtap	rC3
Cdc26	rC3
Pole4	rC3
Ndufa4	rC3
Rpl38	rC3
Eif3f	rC3
Tmed3	rC3
Lman1	rC3
Pdia4	rC3
Rplp1	rC3
Snhg18	rC3
Lrrc17	rC3
Mtch1	rC3
Cbfb	rC3
Rpl31	rC3
Cmpk1	rC3
Ngfrap1	rC3
Rps12	rC3
Gpx3	rC3
Hdlbp	rC3
Sumo3	rC3
Chpf	rC3
Cdc42ep5	rC3
Csrp2	rC3
Ptk7	rC3
Pla2g16	rC3
Dcn	rC3
Kdelr2	rC3
Surf4	rC3
Mrpl17	rC3
Igfbp4	rC3
Tmem167	rC3
Pdpn	rC3
Fat1	rC3
Igfbp3	rC3
Vcan	rC3
Islr	rC3
Bmp1	rC3
Tmed2	rC3
1110065P20Rik	rC3
Rps21	rC3
Fscn1	rC3
Hmg20b	rC3
Wwtr1	rC3
Tsc22d1	rC3
Ranbp1	rC3
Ptprs	rC3
Eef1g	rC3
C1qtnf6	rC3
Grb10	rC3
Dcun1d5	rC3
Tmed9	rC3
Nme1	rC3
Mien1	rC3
Nt5dc2	rC3
Smco4	rC3
Uqcc2	rC3
Ly6a	rC3
Snf8	rC3
Rnase4	rC3
Tnfrsf12a	rC3
Pebp1	rC3
Rps12-ps3	rC3
Plpp1	rC3
Ctsl	rC3
Chd3	rC3
Plat	rC3
Lsm6	rC3
Ppdpf	rC3
Map4	rC3
Ttyh3	rC3
Tmco1	rC3
Zcchc24	rC3
Ddah1	rC3
Itm2c	rC3
Ssr1	rC3
Hcfc1r1	rC3
Mmp23	rC3
Arpp19	rC3
Gorasp2	rC3
Gadd45g	rC3
Chic2	rC3
Cpxm1	rC3
Bcl7c	rC3
Ptov1	rC3
Calr	rC3
Gm9844	rC3
Ryk	rC3
Ncam1	rC3
Ckap4	rC3
Hmgn2	rC3
Pdia3	rC3
Lix1l	rC3
Park7	rC3
Efemp2	rC3
Sorcs2	rC3
Dnlz	rC3
Rcn1	rC3
Denr	rC3
Eef1b2	rC3
Dap	rC3
Adam19	rC3
Man2a1	rC3
Rabac1	rC3
Fkbp7	rC3
Mxra7	rC3
Golgb1	rC3
Chsy1	rC3
Fkbp10	rC3
Mrps33	rC3
Gstm5	rC3
Ppp1r14b	rC3
Glipr2	rC3
Pxdn	rC3
Idh2	rC3
Pkd2	rC3
Ndufs6	rC3
Smim14	rC3
Uqcc3	rC3
S100a16	rC3
Bad	rC3
Aes	rC3
Rab34	rC3
Tnrc6a	rC3
Dpysl3	rC3
Tmem147	rC3
Palld	rC3
Mast4	rC3
Sec13	rC3
Leprotl1	rC3
Tecr	rC3
Fam195b	rC3
Txnl4a	rC3
Npdc1	rC3
Oat	rC3
Rps18-ps3	rC3
Tbrg1	rC3
Epha3	rC3
Sec62	rC3
Ddah2	rC3
Man1a	rC3
1810058I24Rik	rC3
Pros1	rC3
Arpc1a	rC3
Atf4	rC3
Dynlrb1	rC3
Sar1a	rC3
Pgrmc1	rC3
Gemin7	rC3
Ube2m	rC3
Serpine1	rC3
F3	rC3
Caprin1	rC3
Rab18	rC3
Rab2a	rC3
B4galt1	rC3
Lmo4	rC3
Cnih1	rC3
Atxn7l3b	rC3
Gng12	rC3
Mbd3	rC3
Tma7	rC3
Manf	rC3
Lamb1	rC3
Tsn	rC3
Cfdp1	rC3
Napa	rC3
Cdv3	rC3
H2afv	rC3
Tmed10	rC3
Tm9sf2	rC3
Lamp2	rC3
Hist1h2bc	rC3
Pdcd6	rC3
Tcp1	rC3
Tmem208	rC3
Med28	rC3
Hnrnpab	rC3
Cops6	rC3
Psmd7	rC3
Tnn	rC3
Smim7	rC3
Mrps12	rC3
Thoc7	rC3
Nisch	rC3
Rad23b	rC3
Ppp1cc	rC3
Mrpl42	rC3
Igfbp6	rC3
Pdlim4	rC3
Htra3	rC3
Mrpl34	rC3
Rpl10-ps3	rC3
Sod1	rC3
Jtb	rC3
Nxf1	rC3
Arcn1	rC3
Ext1	rC3
Elof1	rC3
Dync1h1	rC3
2410015M20Rik	rC3
Cnn2	rC3
Gm9493	rC3
Akt1	rC3
Rpl27-ps3	rC3
Trappc4	rC3
Psmc3	rC3
Pin1	rC3
Tsen34	rC3
Cdc37	rC3
Sdf2	rC3
Aurkaip1	rC3
Pnrc1	rC3
Ctdsp2	rC3
Hk2	rC3
Rab6a	rC3
Rab11b	rC3
Rnf187	rC3
Uqcrc1	rC3
Snrpc	rC3
Pam	rC3
Snrpb	rC3
Strap	rC3
Atp6ap1	rC4
Lasp1	rC4
Ets2	rC4
Rap1b	rC4
Tnfaip3	rC4
Ndufb2	rC4
Mmp19	rC4
Bnip2	rC4
Bcl2l11	rC4
Arl8b	rC4
Txnrd1	rC4
Zbtb7a	rC4
Ddx5	rC4
Wasf2	rC4
Fosl2	rC4
Cggbp1	rC4
Ndufa6	rC4
D8Ertd738e	rC4
Kdm6b	rC4
Ppp1r18	rC4
Gm42418	rC4
Aprt	rC4
Pip5k1a	rC4
Dnajc15	rC4
Cltc	rC4
Pfdn2	rC4
Ier5	rC4
Gm2000	rC4
March7	rC4
Znhit1	rC4
Rab1a	rC4
Eif4a2	rC4
Spty2d1	rC4
Prpf38b	rC4
Xbp1	rC4
Igfbp5	rC4
Eprs	rC4
Tor1aip2	rC4
Ddx6	rC4
Capn6	rC4
Pbx1	rC4
Fam3c	rC4
Usp9x	rC4
Soat1	rC4
Selk	rC4
Brk1	rC4
Agpat4	rC4
Glud1	rC4
Pgls	rC4
Ankrd11	rC4
Fgfr1op2	rC4
Sh3pxd2b	rC4
Trip12	rC4
Elavl1	rC4
Ccdc124	rC4
Zfand5	rC4
Tyrobp	rC5
Fcer1g	rC5
C1qa	rC5
Lgals3	rC5
Wfdc17	rC5
C1qc	rC5
Ctss	rC5
Cd74	rC5
Cd52	rC5
H2-D1	rC5
Sepp1	rC5
Ifi27l2a	rC5
Il1b	rC5
Id2	rC5
Laptm5	rC5
Cxcl2	rC5
Cd14	rC5
Alox5ap	rC5
Cdkn1a	rC5
B2m	rC5
Psap	rC5
Ucp2	rC5
Ms4a6c	rC5
Fxyd5	rC5
Srgn	rC5
Rgs10	rC5
Cst3	rC5
Sat1	rC5
Atp6v0b	rC5
H2-K1	rC5
H2-Ab1	rC5
Ctsc	rC5
Dusp1	rC5
Cebpb	rC5
Itm2b	rC5
Mcl1	rC5
Arpc3	rC5
Ctsz	rC5
Pim1	rC5
Tspo	rC5
Nfkbia	rC5
H2-Aa	rC5
Atox1	rC5
Calm1	rC5
H2-Eb1	rC5
Ccl4	rC5
Plek	rC5
Csf1r	rC5
Cxcl16	rC5
Ccl9	rC5
Slfn2	rC5
Junb	rC5
AF251705	rC5
Arpc2	rC5
Bcl2a1b	rC5
Gngt2	rC5
Clec4d	rC5
Cd53	rC5
Mpeg1	rC5
Lcp1	rC5
Il1rn	rC5
Fcgr2b	rC5
Spi1	rC5
Tnf	rC5
Coro1a	rC5
Gm2a	rC5
Cxcr4	rC5
Lilrb4a	rC5
Clec4e	rC5
Cd83	rC5
Abca1	rC5
Dusp5	rC5
Sirpa	rC5
Hilpda	rC5
Btg1	rC5
Tpd52	rC5
Ptgs2	rC5
Mrc1	rC5
Rilpl2	rC5
Unc93b1	rC5
Psmb8	rC5
Plaur	rC5
Hebp1	rC5
Ccl3	rC5
Dazap2	rC5
Adgre1	rC5
Snx5	rC5
Ccrl2	rC5
Ccl6	rC5
Atp6v1a	rC5
Kctd12	rC5
Tgif1	rC5
Lilr4b	rC5
Gna13	rC5
Trf	rC5
Sdc4	rC5
Metrnl	rC5
Nlrp3	rC5
Ifi30	rC5
Actr2	rC5
C5ar1	rC5
Zeb2	rC5
Msrb1	rC5
Zfp36	rC5
F13a1	rC5
Pitpna	rC5
Ehd1	rC5
Tgfb1	rC5
Tlr2	rC5
Man2b1	rC5
Spp1	rC5
H3f3b	rC5
Ptafr	rC5
Dusp2	rC5
Pld4	rC5
Basp1	rC5
Nfe2l2	rC5
Rnf130	rC5
Cfp	rC5
Arl4c	rC5
Pltp	rC5
Slc7a11	rC5
Slc15a3	rC5
Glul	rC5
Ncf4	rC5
Atp6v0e	rC5
Shfm1	rC5
Gm9843	rC5
H3f3a	rC5
Rnf149	rC5
Capza2	rC5
Slc3a2	rC5
Psenen	rC5
Cd47	rC5
Actr3	rC5
0610012G03Rik	rC5
Atp2b1	rC5
Aif1	rC5
Arl6ip1	rC5
C1qb	rC5
Aldh2	rC5
Lst1	rC5
Ninj1	rC5
Gabarap	rC5
Clec4n	rC5
Arpc4	rC5
Gmfg	rC5
Capg	rC5
Cd68	rC5
Dab2	rC5
Stab1	rC5
Ostf1	rC5
Taldo1	rC5
Grn	rC5
Maf	rC5
Ptpn18	rC5
Clta	rC5
Cyba	rC5
Slc6a6	rC5
Fau	rC5
Plin2	rC5
Ms4a7	rC5
BC005537	rC5
Atp6v1f	rC5
Atp6v1g1	rC5
Rab7	rC5
Efhd2	rC5
Fcgr3	rC5
Creg1	rC5
Apoe	rC5
Rps29	rC5
Lyz2	rC5
Ms4a6d	rC5
Fabp5	rC5
Vamp8	rC5
Bri3	rC5
Cotl1	rC5
Ctsh	rC5
Ctsd	rC5
Tmsb4x	rC5
Akr1a1	rC5
Slc48a1	rC5
Hexa	rC5
Fth1	rC5
Trem2	rC5
Ctsb	rC5
Cstb	rC5
Sdcbp	rC5
Cmtm7	rC5
Arhgdib	rC5
Lamp1	rC5
Arpc5	rC5
Blvrb	rC5
Sh3bgrl3	rC5
Actb	rC5
Ctsa	rC5
Ftl1	rC5
Mafb	rC5
Pf4	rC5
Gm10116	rC5
Ube2l3	rC5
Lgmn	rC5
Clec4a2	rC5
Ubl5	rC5
Syngr1	rC5
Pfn1	rC5
Arpc1b	rC5
Tmem160	rC5
Cox4i1	rC5
Card19	rC5
Rps25	rC5
Prdx1	rC5
Esd	rC5
Atp5l	rC5
2010107E04Rik	rC5
Lamtor2	rC5
Hmox1	rC5
Rpl35a	rC5
Rps26	rC5
Emp3	rC5
Gpx1	rC5
Hspa1a	rC5
Bst2	rC5
Pld3	rC5
Cflar	rC5
Cndp2	rC5
Npc2	rC5
Ier3	rC5
Atp1b3	rC5
H2afz	rC5
Rgs2	rC5
Iqgap1	rC5
Lgals3bp	rC5
Mapkapk2	rC5
Cd44	rC5
Ppig	rC5
S100a4	rC5
