# Supplementary material for: Single-cell analysis reveals fibroblast heterogeneity and myeloid-derived adipocyte progenitors in murine skin wounds
Source: Nat Commun. 2019 Feb 8;10:650. doi: 10.1038/s41467-018-08247-x (PMC6368572; doi:10.1038/s41467-018-08247-x)
Supplement: Supplementary file 7 — Supplementary Data 5 [file 41467_2018_8247_MOESM7_ESM.xlsx]

## Sheet: Supplementary Data 5
Supplementary Data 5. Differentially expressed gene signatures of tdTomato+ wound cells from day 12 post-wounding
Gene	P_val	Avg_logFC	Pct.1	Pct.2	P_val_adj	Cluster
Mmp14	2.49365e-05	0.368168	1	0.956	0.416465	fC1
Mmp2	6.03244e-14	1.58152	1	0.933	1.00748e-09	fC1
Mmp23	2.63744e-06	0.492593	1	1	0.0440479	fC1
Mbd3	0.00454281	0.283466	0.845	0.644	1	fC1
Morf4l2	0.00147994	0.481054	0.972	1	1	fC1
Smarca2	3.09882e-06	0.399142	0.972	0.867	0.0517535	fC1
Bgn	0.000300109	0.508302	1	0.933	1	fC1
Col12a1	4.82766e-13	1.46101	1	0.867	8.06267e-09	fC1
Col14a1	3.47528e-08	0.542975	0.93	0.756	0.000580407	fC1
Col16a1	1.03949e-09	0.648015	1	0.867	1.73605e-05	fC1
Col1a1	1.15543e-12	1.21109	1	1	1.92969e-08	fC1
Col1a2	3.28564e-14	1.30019	1	0.956	5.48736e-10	fC1
Col24a1	5.84939e-07	0.328542	0.887	0.556	0.00976907	fC1
Col3a1	1.30643e-12	1.22557	1	0.956	2.18187e-08	fC1
Col5a1	6.63102e-11	0.774856	1	0.889	1.10745e-06	fC1
Col5a2	2.0391e-09	0.613546	1	0.911	3.40551e-05	fC1
Col6a1	0.000406646	0.420199	1	0.933	1	fC1
Col6a2	1.01478e-05	0.439504	1	0.933	0.169479	fC1
Col7a1	1.58176e-06	1.09137	0.901	0.911	0.0264169	fC1
Dcn	2.12661e-11	1.27071	1	0.933	3.55164e-07	fC1
Dpt	2.28512e-11	1.1341	0.972	0.822	3.81638e-07	fC1
Ecm1	0.00262914	0.353203	0.972	0.844	1	fC1
Efemp1	0.00326744	0.343956	0.746	0.533	1	fC1
Efemp2	0.000344421	0.375562	0.986	0.8	1	fC1
Fbln1	1.35369e-11	0.482181	0.958	0.6	2.26079e-07	fC1
Fbln2	6.47377e-12	1.19458	1	0.889	1.08118e-07	fC1
Fbln5	3.95016e-08	0.391271	0.958	0.667	0.000659716	fC1
Fn1	6.64273e-05	0.475812	1	0.978	1	fC1
Lum	2.66857e-15	1.95554	1	0.711	4.45677e-11	fC1
Ogn	1.00694e-06	1.06163	0.873	0.8	0.016817	fC1
Postn	1.38855e-09	0.992376	1	0.933	2.31902e-05	fC1
Tnc	2.05654e-08	0.645864	1	0.733	0.000343463	fC1
Tnn	3.42705e-06	0.555245	0.831	0.844	0.0572351	fC1
Vcan	2.90055e-09	0.473453	1	0.711	4.84421e-05	fC1
Angptl1	4.91855e-06	0.71415	0.915	0.778	0.0821447	fC1
C1qtnf2	2.91885e-06	0.549821	0.93	0.822	0.0487478	fC1
C1qtnf3	2.11885e-07	1.21872	0.817	0.644	0.00353869	fC1
C1qtnf6	0.000359877	0.320995	0.958	0.733	1	fC1
Cxcl12	1.68301e-05	0.379845	0.887	0.778	0.28108	fC1
Dkk3	5.22281e-06	0.332848	0.887	0.822	0.0872261	fC1
Efna5	1.08362e-07	0.893837	0.958	0.778	0.00180976	fC1
Efnb2	3.81062e-09	0.311361	0.972	0.6	6.36411e-05	fC1
Fgfr1	7.27149e-10	0.583986	1	0.844	1.21441e-05	fC1
Fstl1	1.59475e-06	0.528007	1	0.933	0.0266339	fC1
Hgf	3.46024e-06	0.301046	0.859	0.533	0.0577895	fC1
Igfbp3	0.000169219	0.486436	0.817	0.822	1	fC1
Igfbp6	3.38735e-05	0.602957	0.887	0.756	0.565722	fC1
Pdgfra	1.49003e-10	0.450545	0.915	0.4	2.48851e-06	fC1
Pdgfrl	1.44937e-07	0.573839	0.972	0.556	0.00242059	fC1
Sfrp2	1.10423e-10	0.955824	0.901	0.8	1.84417e-06	fC1
Tgfbi	6.97184e-07	0.425468	0.944	0.778	0.0116437	fC1
Tgfbr3	3.6913e-08	0.474869	0.986	0.622	0.000616484	fC1
Wisp1	2.10532e-06	0.468804	0.972	0.689	0.035161	fC1
Meis1	5.868e-05	0.276224	0.775	0.556	0.980015	fC1
Mn1	4.65697e-08	0.491815	0.859	0.556	0.00077776	fC1
Nfix	2.43436e-07	0.36303	0.972	0.689	0.00406563	fC1
Tcf12	0.00973502	0.312315	0.958	0.8	1	fC1
Tead1	0.000390545	0.603953	0.831	0.622	1	fC1
Tshz3	1.06945e-05	0.423804	0.887	0.644	0.178609	fC1
Zfp260	5.11885e-08	0.550432	0.93	0.6	0.000854899	fC1
Zfp57	0.00159118	0.402999	0.817	0.644	1	fC1
Zmynd11	0.001514	0.336535	0.901	0.711	1	fC1
Zzz3	0.00283637	0.291517	0.718	0.511	1	fC1
1300002E11Rik	0.00843645	0.386109	0.69	0.644	1	fC1
1500015O10Rik	6.91238e-05	0.787318	0.732	0.4	1	fC1
1700027J19Rik	1.38177e-05	0.328058	0.887	0.533	0.230769	fC1
A630033H20Rik	0.000304325	0.261175	0.944	0.889	1	fC1
Abi3bp	8.5724e-10	0.726646	0.972	0.844	1.43168e-05	fC1
Abracl	0.000295393	0.333534	0.972	0.822	1	fC1
Adam12	1.6712e-07	0.430475	0.986	0.756	0.00279108	fC1
Adamtsl1	3.60822e-05	0.468896	0.93	0.778	0.602609	fC1
Adat3	0.00280354	0.29934	0.732	0.489	1	fC1
Aebp1	1.30089e-08	0.482331	1	0.733	0.000217261	fC1
Ak1	2.16573e-05	0.515799	0.901	0.822	0.361698	fC1
Ak2	0.0062217	0.374202	0.93	0.756	1	fC1
Alg5	0.00104212	0.36706	0.958	0.733	1	fC1
Amdhd2	0.00907226	0.295548	0.887	0.778	1	fC1
Anpep	0.000991947	0.409902	0.93	0.689	1	fC1
Antxr1	4.07668e-08	0.507905	0.972	0.667	0.000680847	fC1
Apod	1.33406e-06	0.752797	0.944	0.8	0.0222801	fC1
Arap1	0.00299296	0.729134	0.831	0.644	1	fC1
Arf4	8.34333e-06	0.506094	1	0.956	0.139342	fC1
Arf5	0.00557513	0.325474	0.944	0.844	1	fC1
Arl1	0.00968433	0.26248	0.986	0.889	1	fC1
Aspn	3.38307e-08	0.939772	1	0.911	0.000565007	fC1
Atxn10	0.000148867	0.353658	0.972	0.778	1	fC1
B3gnt9	0.000823079	0.301325	0.859	0.667	1	fC1
Bace1	0.000913941	0.296976	0.803	0.511	1	fC1
Bcat1	0.00228223	0.386544	0.859	0.689	1	fC1
Bcl7c	0.000736882	0.42849	0.732	0.489	1	fC1
Bet1	0.00407992	0.320246	0.986	0.8	1	fC1
Bet1l	7.29065e-05	0.276672	0.93	0.867	1	fC1
Bnc2	6.12018e-05	0.321602	0.69	0.356	1	fC1
Brinp3	1.42247e-07	0.7196	0.831	0.6	0.00237567	fC1
C230071H17Rik	0.00633988	0.344672	0.662	0.533	1	fC1
Calr	0.00599545	0.262917	1	0.889	1	fC1
Calu	1.01594e-05	0.558865	1	0.911	0.169672	fC1
Capn6	5.77218e-07	0.658632	0.831	0.8	0.00964012	fC1
Cask	0.000445386	0.477313	0.845	0.711	1	fC1
Ccdc80	1.22109e-06	0.601633	1	0.889	0.0203934	fC1
Ccnd2	0.00131853	0.277871	0.944	0.711	1	fC1
Cd63	2.86928e-06	0.447507	1	1	0.0479199	fC1
Cdc16	8.39606e-06	0.409967	0.972	0.711	0.140223	fC1
Cdh11	2.69558e-08	0.509862	0.972	0.822	0.000450188	fC1
Cdk4	0.00670252	0.395702	0.986	0.889	1	fC1
Cdk5	0.00446249	0.253681	0.887	0.689	1	fC1
Cdkn1c	2.94437e-09	1.03994	0.915	0.867	4.91738e-05	fC1
Cdr2	0.000104294	0.306401	0.718	0.356	1	fC1
Cercam	1.1235e-07	0.373506	0.944	0.6	0.00187636	fC1
Chpf	0.00135863	0.256918	0.831	0.667	1	fC1
Chst12	0.000185089	0.284535	0.831	0.533	1	fC1
Chsy1	6.91158e-06	0.460139	0.972	0.889	0.11543	fC1
Cilp	0.000280193	0.475264	0.845	0.556	1	fC1
Ckap4	2.67849e-09	0.536192	1	0.822	4.47335e-05	fC1
Clmp	2.00156e-06	0.251366	0.845	0.533	0.0334281	fC1
Cnn3	0.00105566	0.307023	1	0.844	1	fC1
Cnot8	0.000157096	0.444984	0.944	0.889	1	fC1
Cnpy2	0.000718654	0.47953	0.93	0.733	1	fC1
Copa	0.000803885	0.267379	0.972	0.733	1	fC1
Copb2	0.00072346	0.371168	0.958	0.733	1	fC1
Cope	0.00282543	0.42583	0.972	1	1	fC1
Copg1	0.00415465	0.286485	0.887	0.6	1	fC1
Cops4	0.00498556	0.32656	0.873	0.644	1	fC1
Cops6	0.00270301	0.449283	0.958	0.778	1	fC1
Copz1	0.00394843	0.364852	0.887	0.844	1	fC1
Copz2	9.83433e-08	0.638916	0.986	0.933	0.00164243	fC1
Cped1	4.72147e-11	0.260601	0.93	0.733	7.88533e-07	fC1
Cpxm1	1.51985e-11	1.06183	0.986	0.644	2.5383e-07	fC1
Cpz	0.00512441	0.319517	0.901	0.822	1	fC1
Crabp1	1.85414e-13	2.16343	0.958	0.4	3.0966e-09	fC1
Creb3l1	1.25077e-06	0.387779	0.944	0.6	0.0208891	fC1
Crtap	6.61619e-06	0.445709	0.972	0.689	0.110497	fC1
Csrp2	5.7166e-06	0.770399	0.915	0.667	0.0954729	fC1
Cthrc1	1.2738e-15	1.96269	0.986	0.889	2.12737e-11	fC1
Ctsk	2.22898e-07	0.698017	1	0.933	0.00372263	fC1
Ctsl	6.18242e-05	0.409988	1	0.956	1	fC1
Cttn	0.00240369	0.359808	0.958	0.778	1	fC1
Dap	0.00562745	0.390083	0.958	0.844	1	fC1
Dcakd	4.71102e-07	0.546248	0.958	0.822	0.00786787	fC1
Dclk1	1.46115e-12	0.775522	1	0.511	2.44027e-08	fC1
Ddah1	1.00026e-10	0.900527	0.944	0.689	1.67053e-06	fC1
Ddah2	0.00269353	0.272832	0.845	0.6	1	fC1
Dnm1	1.20217e-05	0.306635	0.69	0.422	0.200774	fC1
Dpep1	6.68019e-06	0.681631	0.873	0.756	0.111566	fC1
Dpysl3	5.52738e-12	0.506564	0.972	0.6	9.23128e-08	fC1
Elob	0.000365529	0.358266	1	0.978	1	fC1
Emc10	0.000674834	0.320781	0.93	0.867	1	fC1
Emilin1	0.00274114	0.272153	0.845	0.822	1	fC1
Enah	5.65178e-06	0.282147	0.986	0.867	0.0943903	fC1
Enc1	0.00294848	0.369833	0.93	0.733	1	fC1
Ext1	0.00386749	0.289587	0.93	0.667	1	fC1
Fam109b	7.22011e-05	0.276133	0.606	0.267	1	fC1
Fam114a1	1.2373e-05	0.303359	0.958	0.667	0.206642	fC1
Fbxo17	7.17202e-05	0.329784	0.662	0.422	1	fC1
Fdps	0.000665847	0.25495	0.662	0.378	1	fC1
Fibin	7.77522e-08	0.535688	1	1	0.00129854	fC1
Fkbp11	4.00657e-11	1.12266	0.986	0.822	6.69137e-07	fC1
Fkbp14	0.00258706	0.257176	0.761	0.511	1	fC1
Fkbp7	7.75839e-07	0.520741	1	0.889	0.0129573	fC1
Fkbp9	1.63145e-06	0.461693	1	0.978	0.0272469	fC1
Fndc1	8.06235e-13	0.923557	0.958	0.6	1.34649e-08	fC1
Fzd1	2.5845e-09	0.255982	0.944	0.8	4.31637e-05	fC1
Gas1	4.19328e-09	0.446483	0.986	0.733	7.0032e-05	fC1
Gbp3	0.00511273	0.578325	0.676	0.467	1	fC1
Gcc2	2.32324e-06	0.337099	0.845	0.4	0.0388005	fC1
Ggnbp2	0.00364496	0.399246	0.915	0.778	1	fC1
Gja1	2.76253e-05	0.590875	0.887	0.667	0.461371	fC1
Gm12481	0.0013958	0.259393	1	1	1	fC1
Gm14295	0.000726285	0.310881	1	1	1	fC1
Gm14391	0.00674563	0.311454	0.62	0.422	1	fC1
Gm15079	0.00172565	0.326559	1	1	1	fC1
Gm28661	0.00774618	0.352984	0.986	1	1	fC1
Gm4332	0.00190358	0.276833	1	0.956	1	fC1
Gm44170	0.000151756	0.367241	1	0.867	1	fC1
Gm9747	0.000312005	0.300284	0.775	0.511	1	fC1
Gnas	0.00114947	0.66502	0.986	0.756	1	fC1
Gpc3	1.71308e-05	0.544519	0.944	0.822	0.286102	fC1
Gpx3	1.47309e-08	1.10422	0.986	0.889	0.000246021	fC1
Gpx7	1.33078e-06	0.674222	0.944	0.644	0.0222253	fC1
Gpx8	5.1493e-05	0.464668	0.986	0.933	0.859985	fC1
Grb10	8.09875e-08	0.460626	0.972	0.733	0.00135257	fC1
Gstm2	0.00033595	0.411082	0.986	0.756	1	fC1
Gstm5	1.7867e-05	0.262173	0.958	0.822	0.298397	fC1
Guk1	8.51509e-05	0.528076	0.859	0.533	1	fC1
Gxylt2	9.18509e-07	0.270282	0.944	0.8	0.01534	fC1
H13	0.0011992	0.347393	0.944	0.8	1	fC1
Higd2a	0.000735765	0.374971	0.944	0.644	1	fC1
Hmcn1	7.55474e-06	0.270555	0.789	0.378	0.126172	fC1
Hnrnph2	0.000902738	0.258536	0.958	0.8	1	fC1
Hsp90b1	0.000161017	0.371994	1	0.978	1	fC1
Htra1	0.00128373	0.354659	1	0.933	1	fC1
Ier3ip1	8.02791e-05	0.335626	1	0.889	1	fC1
Ift20	0.000770761	0.292852	0.986	1	1	fC1
Igsf10	1.22073e-07	0.39788	0.972	0.756	0.00203874	fC1
Igsf3	1.0971e-13	0.28559	0.972	0.533	1.83226e-09	fC1
Il11ra1	8.2282e-06	0.646638	0.958	0.844	0.137419	fC1
Il1rl1	0.00304599	0.262432	0.817	0.556	1	fC1
Islr	1.0276e-06	0.406117	0.93	0.578	0.0171619	fC1
Itfg2	0.00327611	0.276826	1	1	1	fC1
Itgbl1	1.257e-10	0.726072	0.986	0.867	2.09932e-06	fC1
Itm2a	7.32639e-12	1.6249	0.958	0.889	1.22358e-07	fC1
Kdelr2	1.5498e-07	0.591033	1	1	0.00258831	fC1
Kdelr3	1.83878e-06	0.595986	0.972	0.933	0.0307095	fC1
Kera	1.95548e-06	0.704227	0.944	0.778	0.0326585	fC1
Krtcap2	4.29895e-05	0.47064	0.986	1	0.717968	fC1
Laptm4b	1.11595e-05	0.272319	0.803	0.444	0.186375	fC1
Lgals1	0.000108947	0.295045	1	1	1	fC1
Lhfpl2	9.48306e-06	0.281066	0.93	0.733	0.158377	fC1
Lman1	0.000697711	0.346161	0.958	0.933	1	fC1
Lox	2.81837e-14	0.701477	1	0.8	4.70696e-10	fC1
Loxl1	1.35937e-12	0.587984	1	0.6	2.27029e-08	fC1
Loxl2	3.09018e-07	0.473999	0.986	0.8	0.0051609	fC1
Lpar1	5.80371e-11	0.70483	0.958	0.711	9.69277e-07	fC1
Lrp1	0.000288414	0.261732	0.958	0.8	1	fC1
Lrrc15	1.0373e-13	1.15147	1	0.8	1.7324e-09	fC1
Lrrc17	6.27155e-13	0.987003	0.986	0.844	1.04741e-08	fC1
Lsp1	4.33806e-08	0.720444	0.972	0.844	0.0007245	fC1
Lxn	0.00217598	0.337923	0.915	0.689	1	fC1
Ly6a	6.41549e-07	1.01949	0.915	0.489	0.0107145	fC1
Ly6e	2.63993e-06	0.783228	1	0.956	0.0440895	fC1
Lyplal1	4.5239e-05	0.281846	0.648	0.289	0.755537	fC1
Maged1	2.08376e-05	0.496858	1	0.822	0.348009	fC1
Mamdc2	0.00177368	0.257397	0.648	0.511	1	fC1
Manf	0.000420257	0.536885	0.93	0.956	1	fC1
Matn2	5.30257e-08	0.360302	1	0.889	0.000885582	fC1
Mdk	9.03952e-13	1.48889	1	0.778	1.50969e-08	fC1
Me1	5.65374e-10	0.602045	0.944	0.822	9.44231e-06	fC1
Meg3	0.00699706	0.404554	0.986	0.978	1	fC1
Megf6	1.59368e-06	0.800762	0.901	0.756	0.026616	fC1
Mfap2	2.57601e-08	0.883694	0.986	0.933	0.00043022	fC1
Mfap4	8.5301e-15	1.57921	0.986	0.8	1.42461e-10	fC1
Mfap5	2.78801e-12	1.89997	0.944	0.556	4.65626e-08	fC1
Mff	0.00870903	0.356562	0.718	0.556	1	fC1
Mfsd10	0.00733849	0.334407	0.662	0.422	1	fC1
Mgst1	1.76374e-05	0.665204	0.944	0.644	0.294562	fC1
Mien1	0.000105476	0.54642	0.944	0.756	1	fC1
Mir99ahg	1.02447e-05	0.513071	0.831	0.489	0.171098	fC1
Mmgt2	0.00163414	0.357071	0.718	0.422	1	fC1
Moxd1	5.6005e-05	0.565267	0.634	0.356	0.935339	fC1
Mpc2	0.000129066	0.348972	0.901	0.6	1	fC1
Mrpl17	0.000226801	0.312094	0.972	0.756	1	fC1
Mrpl52	0.00793708	0.319715	0.944	0.978	1	fC1
Mtch1	3.68967e-06	0.48288	0.972	0.978	0.0616212	fC1
Mxra8	0.000271043	0.330774	0.986	0.889	1	fC1
Myo7a	9.07214e-07	0.349073	0.718	0.311	0.0151514	fC1
Ncam1	5.67889e-10	0.512223	1	0.644	9.48431e-06	fC1
Ncbp2	0.000279587	0.29011	0.915	0.622	1	fC1
Ndufs6	0.00831899	0.314589	0.986	0.978	1	fC1
Ndufv3	0.00402422	0.259847	0.958	0.867	1	fC1
Nid2	4.54876e-06	0.428802	0.958	0.711	0.0759688	fC1
Nme2	0.00828402	0.252031	1	1	1	fC1
Nop56	0.000718521	0.469944	0.901	0.622	1	fC1
Nrg1	0.00359639	0.687079	0.592	0.4	1	fC1
Ntan1	0.00179374	0.269812	1	0.956	1	fC1
Nxn	7.85735e-11	0.350611	0.915	0.333	1.31226e-06	fC1
Oat	0.00110468	0.454494	0.986	0.8	1	fC1
Olfml2b	7.95123e-07	0.620799	0.958	0.622	0.0132793	fC1
Olfml3	1.50369e-14	1.1585	0.986	0.822	2.51131e-10	fC1
Omd	8.66288e-05	0.385253	0.873	0.756	1	fC1
P3h1	7.01731e-07	0.503749	0.93	0.644	0.0117196	fC1
P3h4	0.000229449	0.297173	0.901	0.756	1	fC1
P4hb	3.98782e-06	0.424841	1	0.933	0.0666005	fC1
Pafah1b3	0.0003731	0.332179	0.873	0.756	1	fC1
Palld	1.40815e-08	0.515741	1	0.822	0.000235175	fC1
Pcdh7	9.20082e-10	0.347806	0.845	0.311	1.53663e-05	fC1
Pcolce	0.000843843	0.385203	1	0.911	1	fC1
Pcsk5	0.000132166	0.379677	0.887	0.778	1	fC1
Pddc1	0.000119804	0.33948	0.915	0.778	1	fC1
Pde4d	1.72747e-06	0.404559	0.859	0.533	0.0288505	fC1
Pdha1	0.00665985	0.257372	0.93	0.756	1	fC1
Pdia4	0.00680269	0.313484	0.944	0.911	1	fC1
Pdia6	0.000240921	0.411985	1	0.867	1	fC1
Pebp1	0.00748189	0.31034	1	0.889	1	fC1
Pgm3	9.88583e-05	0.320182	0.704	0.356	1	fC1
Phldb2	1.67082e-06	0.356194	0.901	0.578	0.0279043	fC1
Pla2g16	0.000285324	0.313627	0.859	0.867	1	fC1
Plat	2.04983e-05	0.449192	0.972	0.622	0.342342	fC1
Plpp1	2.87721e-06	0.697907	0.873	0.711	0.0480524	fC1
Plpp5	0.0013741	0.267667	0.901	0.689	1	fC1
Plscr3	0.00244961	0.364386	0.93	0.756	1	fC1
Pmm1	0.000815965	0.282908	0.845	0.778	1	fC1
Pnck	0.0064302	0.323866	0.479	0.244	1	fC1
Pofut2	7.53735e-06	0.441704	0.986	0.778	0.125881	fC1
Ppfibp1	3.19743e-06	0.261002	0.944	0.533	0.0534003	fC1
Ppib	0.000493091	0.31762	1	1	1	fC1
Ppic	1.16389e-06	0.569605	1	0.911	0.0194381	fC1
Praf2	2.47028e-06	0.660032	0.986	0.733	0.0412562	fC1
Prss35	5.6309e-13	1.69271	0.915	0.844	9.40417e-09	fC1
Ptgfrn	2.64438e-12	0.276743	0.972	0.622	4.41637e-08	fC1
Ptn	5.28581e-07	1.4316	0.901	0.689	0.00882783	fC1
Pycr1	4.31252e-06	0.471768	0.676	0.289	0.0720235	fC1
Rab30	0.00685791	0.398778	0.746	0.644	1	fC1
Rabggtb	0.00484511	0.275782	0.817	0.644	1	fC1
Rack1	0.00018032	0.303797	0.986	1	1	fC1
Rbp1	2.23915e-09	0.406514	0.887	0.533	3.73961e-05	fC1
Rce1	0.000646211	0.316582	0.704	0.4	1	fC1
Rcn1	1.42134e-07	0.42113	0.972	0.867	0.00237377	fC1
Rcn3	1.59487e-08	0.749337	1	0.822	0.00026636	fC1
Rexo4	0.00437868	0.252024	0.789	0.6	1	fC1
Rgcc	0.00226442	0.320655	0.831	0.778	1	fC1
Rn18s-rs5	4.09508e-05	0.377588	1	1	0.683919	fC1
RP24-236E2.3	0.000327006	0.297151	0.901	0.8	1	fC1
Rps12-ps3	0.00176243	0.314305	0.972	0.956	1	fC1
Rpsa	0.000763998	0.360459	1	1	1	fC1
Rrbp1	8.41868e-05	0.486769	1	0.911	1	fC1
Ruvbl1	0.00501164	0.252737	0.662	0.4	1	fC1
Sar1a	2.39931e-05	0.440197	1	0.711	0.400709	fC1
Sdr39u1	0.00440871	0.364146	0.831	0.622	1	fC1
Sec13	0.00124837	0.340204	1	0.844	1	fC1
Sec22b	0.000732326	0.291779	1	0.867	1	fC1
Sec31a	5.81908e-05	0.443027	0.972	0.756	0.971844	fC1
Sec61a1	0.000121809	0.502016	1	0.8	1	fC1
Sec61b	8.72389e-05	0.508399	0.986	0.978	1	fC1
Sec63	5.9681e-05	0.312766	0.831	0.511	0.996732	fC1
Selenom	1.54896e-06	0.536982	1	0.956	0.0258692	fC1
Sema3a	1.02307e-08	0.469688	0.873	0.4	0.000170863	fC1
Sema3c	1.07972e-05	0.41335	0.845	0.6	0.180323	fC1
Serf1	6.86014e-07	0.551658	0.958	0.622	0.0114571	fC1
Serpinf1	1.48311e-09	1.03397	1	0.911	2.47695e-05	fC1
Serpinh1	7.98399e-07	0.382941	1	0.933	0.0133341	fC1
Sertad4	3.35509e-06	0.674364	0.915	0.6	0.0560333	fC1
Sfr1	0.00414411	0.300652	1	0.911	1	fC1
Sh3d19	1.91658e-08	0.398959	0.93	0.733	0.000320089	fC1
Siva1	0.00921254	0.331065	0.958	0.711	1	fC1
Slc38a10	0.000170606	0.261946	0.746	0.533	1	fC1
Slc39a7	0.0018432	0.442288	0.873	0.844	1	fC1
Smoc2	0.00302159	0.38321	0.887	0.844	1	fC1
Snap47	1.15425e-05	0.406006	0.915	0.622	0.192772	fC1
Snhg18	2.21713e-05	0.372625	0.986	0.711	0.370283	fC1
Sorcs2	3.1513e-08	0.383976	0.944	0.6	0.000526298	fC1
Sparc	6.78458e-09	0.777386	1	0.933	0.000113309	fC1
Spats2l	6.91621e-13	0.706389	0.972	0.6	1.15508e-08	fC1
Spon1	2.34387e-11	1.03262	0.958	0.6	3.9145e-07	fC1
Srm	1.32437e-05	0.335589	0.859	0.622	0.221183	fC1
Srp54a	0.000425131	0.303884	0.93	0.689	1	fC1
Srpx	4.58745e-08	0.687557	0.915	0.733	0.000766149	fC1
Srrm2	1.6289e-05	0.290292	0.958	0.778	0.272042	fC1
Ssr2	1.7457e-05	0.584588	1	1	0.291549	fC1
Ssr3	0.00321633	0.309532	0.972	0.978	1	fC1
Steap3	4.21158e-08	0.289584	0.831	0.422	0.000703377	fC1
Sugp1	0.00659685	0.255143	0.803	0.778	1	fC1
Sulf1	0.000514233	0.260019	0.944	0.822	1	fC1
Sulf2	1.33611e-09	0.562747	0.944	0.489	2.23144e-05	fC1
Surf4	4.11681e-05	0.489244	0.986	0.956	0.687549	fC1
Svil	1.07679e-05	0.317616	0.986	0.733	0.179835	fC1
Tanc2	9.74757e-05	0.272867	0.775	0.6	1	fC1
Tfpi2	0.00131475	0.424225	0.901	0.644	1	fC1
Thbs2	7.46114e-13	1.15836	0.986	0.933	1.24609e-08	fC1
Timp2	3.11646e-06	0.473981	1	0.956	0.052048	fC1
Tmed3	9.95653e-06	0.671084	0.972	0.844	0.166284	fC1
Tmem119	0.000778252	0.267992	0.944	0.867	1	fC1
Tmem132c	2.76404e-06	0.397638	0.859	0.822	0.0461621	fC1
Tmem222	0.00571177	0.331628	0.817	0.667	1	fC1
Tmem258	0.00230206	0.403661	1	0.978	1	fC1
Tmem263	5.0907e-06	0.607867	1	0.978	0.0850198	fC1
Tmem45a	7.5349e-07	0.272687	0.831	0.4	0.012584	fC1
Tmsb10	8.41314e-11	0.804472	1	1	1.40508e-06	fC1
Tnfaip6	3.19118e-06	0.345049	1	1	0.053296	fC1
Tnfrsf23	1.46987e-05	0.575797	1	1	0.245484	fC1
Tor2a	0.00297385	0.266827	0.859	0.622	1	fC1
Tpbg	6.48904e-08	0.402256	0.887	0.844	0.00108373	fC1
Tpst1	2.76931e-05	0.341104	0.915	0.6	0.462502	fC1
Tram2	2.82339e-05	0.267985	0.93	0.667	0.471534	fC1
Trim28	0.000699516	0.268272	0.873	0.556	1	fC1
Ttc3	0.00578814	0.263633	0.958	0.911	1	fC1
Tulp4	8.1668e-06	0.300903	0.887	0.689	0.136394	fC1
Txndc5	2.29605e-06	0.509549	0.93	0.644	0.0383464	fC1
Ubxn1	0.00590319	0.274555	0.873	0.689	1	fC1
Ufl1	0.00069264	0.336246	0.704	0.4	1	fC1
Usp16	0.00804412	0.42663	0.972	0.933	1	fC1
Usp22	0.00064729	0.389483	0.986	0.956	1	fC1
Vkorc1	7.37786e-06	0.574697	0.986	0.911	0.123218	fC1
Xbp1	0.00784277	0.269238	0.915	0.756	1	fC1
Yipf5	5.24263e-06	0.396142	0.972	0.822	0.0875572	fC1
Acta2	7.63526e-06	0.675818	1	0.738	0.127517	fC2
Actg2	0.000695058	1.2185	0.75	0.476	1	fC2
Actn4	8.24336e-05	0.478515	0.938	0.81	1	fC2
Myh9	1.07819e-06	0.368326	1	1	0.0180069	fC2
Myl9	0.000372618	0.693815	1	0.869	1	fC2
Myo1b	3.88912e-05	0.424491	0.938	0.798	0.649522	fC2
Tagln	0.00053224	0.68841	0.938	0.81	1	fC2
Tagln2	0.00187224	0.62232	0.938	0.929	1	fC2
Atrx	0.00782774	0.497055	1	0.929	1	fC2
Col15a1	7.83714e-14	0.394037	0.969	0.31	1.30888e-09	fC2
Col18a1	7.81962e-12	1.00245	0.969	0.655	1.30595e-07	fC2
Col4a1	4.20372e-14	1.55256	1	0.929	7.02064e-10	fC2
Col4a2	2.77909e-15	1.26634	1	0.81	4.64136e-11	fC2
Col5a3	0.000165207	0.289184	0.969	0.833	1	fC2
Lamb2	9.56902e-09	0.261171	0.875	0.417	0.000159812	fC2
Lamc1	0.00195685	0.438049	0.844	0.69	1	fC2
Vim	0.00471313	0.344503	1	1	1	fC2
Ccl11	0.000423533	0.609875	1	1	1	fC2
Cxcl1	0.000761287	1.30827	0.938	0.905	1	fC2
Igfbp7	7.01767e-10	0.832229	1	0.917	1.17202e-05	fC2
Il6	0.00748611	0.752115	1	1	1	fC2
Pdgfa	1.54394e-10	0.589193	0.969	0.56	2.57854e-06	fC2
Pdgfrb	1.74774e-06	0.486024	1	0.857	0.0291891	fC2
Ebf1	2.21639e-11	1.13795	0.969	0.786	3.70158e-07	fC2
Epas1	1.84007e-14	0.464467	1	1	3.07309e-10	fC2
Hbp1	0.00999139	0.647335	0.938	0.833	1	fC2
Heyl	1.30015e-05	0.33096	0.844	0.774	0.217138	fC2
Id3	0.00168475	0.659565	1	0.905	1	fC2
Klf13	0.00257403	0.313372	0.969	0.976	1	fC2
Mef2c	0.000178874	0.585904	0.906	0.845	1	fC2
Meox2	3.08506e-05	0.27458	0.719	0.333	0.515236	fC2
Mkl2	0.00487993	0.255766	0.875	0.917	1	fC2
Nr2f2	2.29352e-14	1.30145	1	0.845	3.83041e-10	fC2
Zbtb38	0.00287823	0.579958	0.906	0.893	1	fC2
Zeb2	0.000233164	0.467044	1	0.869	1	fC2
Zfp36	0.00526274	0.312492	1	0.976	1	fC2
Zfp36l1	0.000433515	0.345299	1	1	1	fC2
2018-09-04	7.59834e-11	0.771188	1	0.798	1.269e-06	fC2
2018-09-07	5.07153e-06	0.526883	1	0.964	0.0846996	fC2
2018-09-10	9.92263e-06	0.254672	0.938	0.583	0.165718	fC2
2018-09-11	1.21864e-07	0.691828	1	0.988	0.00203526	fC2
1110038F14Rik	0.00937278	0.411286	0.875	0.75	1	fC2
1110046J04Rik	0.00777979	0.447041	0.875	0.702	1	fC2
1500009L16Rik	0.00477556	0.410121	0.812	0.81	1	fC2
1810011O10Rik	0.000156734	0.779421	0.875	0.821	1	fC2
Abcc9	7.77957e-09	0.34882	1	0.929	0.000129927	fC2
Acaa2	0.00782128	0.527643	0.969	0.786	1	fC2
Adamts1	0.00273333	0.256763	0.969	0.798	1	fC2
Adap2	1.35681e-11	0.881326	0.938	0.679	2.26601e-07	fC2
Adap2os	1.0608e-12	0.305762	0.969	0.714	1.77164e-08	fC2
Alad	1.70546e-05	0.519765	0.719	0.393	0.284828	fC2
Ano1	2.48508e-08	0.363762	0.844	0.607	0.000415033	fC2
Anxa1	5.42018e-05	0.683757	1	0.976	0.905225	fC2
Anxa3	0.00068676	0.401455	0.906	0.75	1	fC2
Apbb2	7.97581e-05	0.382987	1	0.94	1	fC2
Apold1	2.21871e-08	0.521828	0.781	0.381	0.000370547	fC2
Arhgdib	1.27692e-06	0.888292	0.969	0.821	0.0213259	fC2
Art3	0.00775629	0.755532	0.906	0.833	1	fC2
Aste1	0.00459714	0.305303	0.75	0.667	1	fC2
Atp1b2	4.51673e-12	0.589751	0.844	0.393	7.5434e-08	fC2
Axl	8.80651e-05	0.352961	0.969	0.869	1	fC2
B2m	0.00114503	0.432981	1	1	1	fC2
BC028528	0.000101247	0.753244	0.875	0.762	1	fC2
Bcl7b	0.00631949	0.362927	0.781	0.56	1	fC2
Bclaf1	0.00570366	0.284737	1	0.94	1	fC2
Bcr	0.000455274	0.695811	1	1	1	fC2
Brd3	0.00783232	0.406333	0.844	0.667	1	fC2
Btg1	0.000405645	0.458155	1	0.976	1	fC2
Btg2	0.000132062	0.713722	1	1	1	fC2
C1s1	0.00550113	0.446209	0.969	0.845	1	fC2
Calcrl	2.5523e-07	0.42646	0.844	0.548	0.00426259	fC2
Cald1	1.51125e-05	0.607997	1	0.988	0.252393	fC2
Canx	0.00650842	0.251346	1	1	1	fC2
Capg	0.00145003	0.680613	0.969	0.833	1	fC2
Ccni	0.00933384	0.545379	0.812	0.726	1	fC2
Cct5	0.00410984	0.375955	1	0.917	1	fC2
Cd200	0.00784769	0.254124	0.906	0.833	1	fC2
Cd44	0.00081717	0.46262	0.906	0.679	1	fC2
Cd81	0.0033113	0.458095	1	1	1	fC2
Cd9	7.63067e-06	0.640987	1	0.988	0.12744	fC2
Cdk6	0.000547549	0.265779	0.969	0.952	1	fC2
Cfh	0.00289924	0.495877	0.688	0.524	1	fC2
Chn1	0.00352392	0.371439	0.781	0.631	1	fC2
Chrac1	0.00534926	0.527197	0.906	0.81	1	fC2
Cox4i2	1.42996e-11	1.55168	0.938	0.607	2.38817e-07	fC2
Cox6b2	0.00924294	0.269361	0.844	0.667	1	fC2
Cp	0.00712371	0.402303	0.906	0.845	1	fC2
Cpe	0.000115884	0.509769	0.969	0.881	1	fC2
Crip1	7.86808e-07	0.926889	1	0.964	0.0131405	fC2
Crip2	1.38884e-11	1.4302	0.938	0.798	2.3195e-07	fC2
Cryab	1.15897e-06	0.827472	1	0.881	0.019356	fC2
Ctnna1	0.00495816	0.347404	0.906	0.821	1	fC2
Cyb5r3	0.000747121	0.493051	1	0.857	1	fC2
Cygb	6.21303e-09	0.42449	0.844	0.429	0.000103764	fC2
Cyp4b1	2.76768e-09	1.55721	0.906	0.667	4.6223e-05	fC2
Cystm1	3.99583e-09	0.70675	0.75	0.25	6.67344e-05	fC2
Dbndd2	5.36609e-09	0.702456	0.938	0.631	8.9619e-05	fC2
Des	3.15195e-07	0.282701	0.844	0.774	0.00526407	fC2
Dlc1	4.3615e-07	0.74174	0.906	0.619	0.00728415	fC2
Dnajc14	0.00858011	0.269804	1	0.988	1	fC2
Dpysl2	5.60298e-09	0.744514	1	0.952	9.35753e-05	fC2
Ece1	1.52901e-05	0.5851	0.938	0.798	0.255361	fC2
Ecscr	0.00304965	0.623953	0.812	0.536	1	fC2
Ednra	9.68004e-06	0.383508	0.781	0.548	0.161666	fC2
Eef1a1	0.00939157	0.255444	1	1	1	fC2
Egr1	0.0031167	0.520033	1	0.952	1	fC2
Eif2b2	0.000492051	0.334907	0.906	0.69	1	fC2
Eps8	5.73663e-05	0.276598	0.906	0.679	0.958075	fC2
Errfi1	2.14828e-08	0.488967	0.906	0.429	0.000358785	fC2
Esam	4.98524e-09	0.769153	0.906	0.619	8.32585e-05	fC2
Ets1	2.79186e-08	0.522775	0.938	0.798	0.000466268	fC2
Fabp4	4.41602e-06	0.745688	0.875	0.667	0.073752	fC2
Fermt2	0.000329829	0.388808	1	0.905	1	fC2
Fh1	0.00333527	0.560205	0.844	0.75	1	fC2
Fhl5	0.00776341	0.277906	0.75	0.786	1	fC2
Filip1l	0.000491412	0.35423	0.875	0.738	1	fC2
Fry	0.00791974	0.42123	0.75	0.798	1	fC2
Gamt	2.24989e-05	0.473338	0.781	0.464	0.375754	fC2
Gja4	4.04215e-06	0.745434	1	1	0.067508	fC2
Gjc1	2.63353e-08	0.963175	0.938	0.762	0.000439826	fC2
Gm13470	1.02806e-05	0.693017	0.625	0.238	0.171696	fC2
Gm13889	1.97728e-14	0.300558	0.969	0.774	3.30225e-10	fC2
Gm14005	0.00139703	0.535615	0.938	0.857	1	fC2
Gm15261	0.003522	0.458134	0.781	0.583	1	fC2
Gm15459	0.00466044	0.477445	1	0.952	1	fC2
Gm23631	0.0035293	0.43186	0.844	0.643	1	fC2
Gm23990	3.96642e-07	1.70078	0.75	0.405	0.00662432	fC2
Gm24853	0.00649537	0.712395	0.812	0.738	1	fC2
Gm26825	0.00337841	0.404284	1	1	1	fC2
Gm42899	0.000692325	0.284806	0.906	0.69	1	fC2
Gm44270	0.000845675	0.44766	0.812	0.774	1	fC2
Gm9780	7.56081e-07	0.724788	0.844	0.798	0.0126273	fC2
Gm9830	0.00284405	0.41677	0.875	0.655	1	fC2
Gnb4	7.45476e-08	1.04602	0.969	0.643	0.00124502	fC2
Gng11	1.88086e-07	0.872293	1	0.917	0.00314122	fC2
Gngt2	0.00123836	0.415517	0.906	0.75	1	fC2
Gpx4	0.00116996	0.362024	1	0.964	1	fC2
Gstp1	0.00827199	0.465027	1	0.976	1	fC2
Gstt1	7.58399e-05	0.813062	0.656	0.333	1	fC2
Gtf2a1	0.00610987	0.36309	0.906	0.845	1	fC2
Gucy1a3	5.3842e-12	0.840355	0.969	0.786	8.99215e-08	fC2
Gucy1b3	2.31734e-09	0.306083	0.906	0.619	3.87019e-05	fC2
Gyg	0.00152546	0.318028	0.906	0.81	1	fC2
H2-D1	0.000836134	0.476709	1	0.869	1	fC2
Higd1b	2.82964e-12	1.90181	1	0.774	4.72579e-08	fC2
Hilpda	0.00662549	0.531374	1	1	1	fC2
Hipk1	0.00339525	0.306574	0.938	0.857	1	fC2
Hist2h2aa2	0.0026092	0.358389	0.781	0.619	1	fC2
Hsp90ab1	0.00372998	0.376965	1	0.988	1	fC2
Hspa8	0.00991069	0.449386	1	0.988	1	fC2
Hspb2	0.00990298	0.519085	0.688	0.583	1	fC2
Ifi203	2.82135e-06	0.28988	0.938	0.714	0.0471194	fC2
Ifi207	0.00461615	0.27505	0.656	0.357	1	fC2
Ifitm1	1.52064e-06	1.21536	0.781	0.476	0.0253962	fC2
Ifitm3	4.87098e-07	0.940086	1	0.988	0.00813502	fC2
Ift43	0.000928005	0.480179	0.969	0.857	1	fC2
Il13ra1	5.62226e-07	0.413721	1	1	0.00938973	fC2
Il1r1	5.49726e-06	0.851472	0.969	0.952	0.0918097	fC2
Il2rg	0.00275249	0.558982	0.938	0.786	1	fC2
Il6st	5.30553e-05	0.258053	0.812	0.583	0.886076	fC2
Inafm2	0.00618055	0.465759	0.75	0.714	1	fC2
Iqgap1	5.86883e-06	0.448555	1	0.94	0.0980153	fC2
Isca1	0.00265378	0.472613	0.969	0.821	1	fC2
Isyna1	5.49246e-06	0.442463	0.906	0.667	0.0917295	fC2
Itga1	1.57789e-06	0.29233	0.781	0.452	0.0263523	fC2
Itga7	5.03217e-07	0.447222	0.875	0.702	0.00840423	fC2
Itpripl1	0.00786845	0.451378	0.812	0.774	1	fC2
Jag1	3.64623e-06	0.443616	0.938	0.714	0.0608957	fC2
Jak1	0.00229692	0.359304	0.938	0.929	1	fC2
Kcnj8	3.58713e-08	0.86327	0.875	0.607	0.000599086	fC2
Kcnk3	0.00599223	0.827833	0.75	0.774	1	fC2
Klhl23	0.000142599	0.346408	0.906	0.679	1	fC2
Lbh	1.05217e-07	0.382002	0.906	0.702	0.00175723	fC2
Ldha	0.000161353	0.504055	1	0.881	1	fC2
Lgr4	0.000147199	0.26925	1	0.881	1	fC2
Lhfp	0.00119125	0.509649	0.969	0.94	1	fC2
Lin7a	2.31237e-07	0.500192	1	1	0.00386188	fC2
Lrrc8a	1.48237e-07	0.593336	1	0.917	0.00247571	fC2
Luzp1	0.00182434	0.399327	0.938	0.821	1	fC2
Lypla1	0.00428954	0.375044	0.938	0.881	1	fC2
Map3k20	0.00779209	0.468933	0.906	0.786	1	fC2
Map3k7cl	0.00314905	0.327337	0.781	0.607	1	fC2
Mcam	1.02137e-09	0.882856	0.906	0.607	1.70579e-05	fC2
Mcmbp	0.000600105	0.307307	0.938	0.833	1	fC2
Metap1d	0.00830669	0.252993	0.812	0.69	1	fC2
Mfge8	0.00825614	0.536938	0.969	0.952	1	fC2
Mgst3	0.00867592	0.562719	0.906	0.786	1	fC2
Mical1	0.00239675	0.304518	0.656	0.464	1	fC2
Mndal	3.95004e-05	0.625768	1	0.869	0.659697	fC2
Mprip	0.00016636	0.376331	1	0.964	1	fC2
Mustn1	1.44914e-07	0.466752	0.938	0.774	0.0024202	fC2
Myadm	2.28621e-05	0.600427	0.969	0.929	0.381819	fC2
Mylk	7.56533e-11	0.523865	1	0.798	1.26348e-06	fC2
Naalad2	6.47091e-08	0.529228	0.844	0.643	0.00108071	fC2
Nab1	0.000157263	0.476022	0.844	0.75	1	fC2
Nck2	0.00124147	0.294948	0.938	0.845	1	fC2
Ncs1	0.000860816	0.764052	0.75	0.452	1	fC2
Ndufa4l2	6.53458e-12	1.61953	0.938	0.81	1.09134e-07	fC2
Nemp2	0.000682665	0.357361	0.844	0.786	1	fC2
Nid1	0.00305659	0.400865	1	0.964	1	fC2
Nupr1	0.00333848	0.807952	0.969	0.976	1	fC2
Nxf1	0.00372203	0.62655	1	0.905	1	fC2
Olfr558	1.67797e-05	0.315386	0.875	0.619	0.280237	fC2
Pan3	0.00444742	0.293884	1	0.976	1	fC2
Parm1	3.22507e-06	0.275934	0.75	0.417	0.0538618	fC2
Pcp4l1	4.64705e-05	0.283049	1	1	0.776103	fC2
Pde9a	0.00335334	0.770836	0.812	0.607	1	fC2
Pdlim1	2.1962e-10	1.20635	0.906	0.452	3.66787e-06	fC2
Phykpl	0.00149985	0.303796	1	0.833	1	fC2
Pik3r1	0.00359865	0.257877	0.844	0.619	1	fC2
Pisd	0.00127508	0.340408	0.906	0.679	1	fC2
Plac9a	3.38142e-08	0.414275	0.906	0.607	0.00056473	fC2
Plac9b	3.27306e-11	0.862986	0.938	0.798	5.46633e-07	fC2
Plec	7.96088e-06	0.538355	1	0.964	0.132955	fC2
Ppp1r12a	2.92481e-05	0.682952	0.969	0.929	0.488473	fC2
Prkacb	1.5688e-08	0.866276	0.969	0.821	0.000262006	fC2
Prss23	3.9796e-06	0.492137	0.875	0.833	0.0664634	fC2
Pten	5.9492e-09	0.567534	0.969	0.881	9.93576e-05	fC2
Ptges3	0.00186983	0.296753	1	1	1	fC2
Ralb	0.00542641	0.311976	0.969	0.94	1	fC2
Ramp1	0.000176257	0.292634	1	1	1	fC2
Rasa3	0.0001686	0.370615	0.75	0.476	1	fC2
Rasgrp2	1.77319e-09	1.36169	0.938	0.786	2.96141e-05	fC2
Rasl11a	0.00013942	0.502249	0.812	0.619	1	fC2
Rasl12	7.67558e-08	0.931283	0.781	0.417	0.0012819	fC2
Rassf4	0.00647048	0.485355	0.844	0.702	1	fC2
Rdh5	0.000745902	0.651897	0.719	0.524	1	fC2
Rem1	3.00758e-12	0.853381	0.875	0.298	5.02297e-08	fC2
Rgs4	3.4764e-06	1.27777	0.906	0.798	0.0580594	fC2
Rgs5	8.66315e-17	4.19954	1	0.821	1.44683e-12	fC2
Rnf122	0.00932765	0.439414	1	1	1	fC2
RP23-136K21.4	0.00997653	0.257145	0.75	0.631	1	fC2
Rpl3-ps1	0.00857998	0.314594	1	1	1	fC2
Rps3	0.000240403	0.34956	1	0.988	1	fC2
S100a11	6.68285e-05	0.493683	1	1	1	fC2
S100a4	6.72769e-05	0.771174	0.938	0.726	1	fC2
Sdc2	0.00611927	0.439804	0.969	0.881	1	fC2
Serpine2	7.91353e-14	2.02327	1	0.929	1.32164e-09	fC2
Serping1	1.81113e-06	0.886621	1	0.964	0.0302477	fC2
Set	0.00249721	0.290786	1	0.988	1	fC2
Slc11a1	8.5748e-06	0.554707	1	1	0.143208	fC2
Slc25a5	0.000234617	0.535622	1	0.976	1	fC2
Smim12	0.00260733	0.720214	0.625	0.381	1	fC2
Sncg	1.08687e-07	2.05483	0.844	0.607	0.00181517	fC2
Sp100	0.00437651	0.514826	0.688	0.571	1	fC2
Sparcl1	1.20198e-15	2.08746	1	0.917	2.00743e-11	fC2
Spry2	6.03588e-07	0.781871	0.906	0.762	0.0100805	fC2
Sptbn1	5.19936e-09	0.87531	0.969	0.952	8.68345e-05	fC2
Stk38l	0.000483083	0.488966	0.938	0.774	1	fC2
Stoml1	0.00174005	0.394426	0.594	0.333	1	fC2
Susd2	1.78397e-08	0.393717	0.875	0.631	0.000297941	fC2
Synpo2	1.00916e-05	0.516847	0.812	0.619	0.168541	fC2
Tcp11l2	0.000231759	0.585867	0.938	0.75	1	fC2
Tgtp2	0.00271481	0.391694	1	1	1	fC2
Thy1	0.00010546	0.705759	0.969	0.774	1	fC2
Timp3	6.2263e-07	0.810016	0.969	0.726	0.0103985	fC2
Tinagl1	6.98215e-10	0.769457	0.875	0.607	1.16609e-05	fC2
Tiparp	0.000944222	0.352821	0.906	0.857	1	fC2
Tm4sf1	0.000137826	0.671977	0.969	0.798	1	fC2
Tmem176a	2.21447e-05	0.712753	0.969	0.869	0.369838	fC2
Tmem176b	0.00108559	0.685801	0.969	0.881	1	fC2
Tnfrsf21	7.49543e-07	0.580055	0.844	0.69	0.0125181	fC2
Tppp3	7.7488e-05	0.40959	0.938	0.69	1	fC2
Trpc6	6.66923e-08	0.595675	0.938	0.833	0.00111383	fC2
Tspan12	2.30242e-05	1.17447	0.781	0.464	0.384527	fC2
Tspan15	1.38276e-05	0.53904	0.969	0.845	0.230934	fC2
Tspan4	0.00642808	0.317469	0.938	0.857	1	fC2
Tspo	0.0028352	0.537415	0.969	0.845	1	fC2
Ttyh2	0.0030536	0.532109	0.969	0.929	1	fC2
Tusc5	3.38569e-08	1.19641	1	1	0.000565444	fC2
Ubr1	6.9693e-05	0.366852	0.938	0.774	1	fC2
Uqcrh	0.00262718	0.352578	0.969	0.964	1	fC2
Vstm4	2.25534e-05	0.624003	0.906	0.679	0.376665	fC2
Vtn	8.93445e-11	1.31377	0.938	0.619	1.49214e-06	fC2
Ywhaz	0.00688261	0.271613	1	1	1	fC2
Ptprc	1.02274e-07	0.727967	1	1	0.00170808	fC3
Dnmt3a	0.00418172	0.550732	1	0.68	1	fC3
Cd48	0.000194607	1.39708	1	1	1	fC3
Cd68	3.6704e-09	2.11296	1	0.699	6.12994e-05	fC3
Lyz2	1.07248e-07	3.31783	1	1	0.00179115	fC3
Ccl3	9.50646e-08	1.40623	1	1	0.00158767	fC3
Ccl4	2.53596e-06	1.50289	1	0.621	0.0423531	fC3
Ccl6	2.84012e-07	0.626741	1	1	0.00474328	fC3
Cxcl16	1.28008e-06	0.749644	0.923	0.699	0.0213786	fC3
Igf1	0.000491314	1.67613	1	0.883	1	fC3
Tnfsf9	0.00330204	0.375882	0.923	0.641	1	fC3
Atf3	0.00122826	0.596883	1	1	1	fC3
Id2	3.58779e-06	1.20789	1	0.893	0.0599198	fC3
Abca1	0.00253864	0.257474	0.846	0.689	1	fC3
Abca9	0.00118583	0.435305	0.923	0.573	1	fC3
Actb	1.2433e-06	0.76713	1	1	0.0207644	fC3
Actr2	5.80041e-06	0.76353	1	1	0.0968727	fC3
Actr3	0.000367211	0.785536	1	0.981	1	fC3
Adgre1	3.03466e-08	0.605251	1	1	0.000506818	fC3
Aif1	1.18254e-07	1.89306	0.923	0.67	0.00197495	fC3
Alg12	0.00387682	0.418422	0.846	0.398	1	fC3
Alox5ap	1.54779e-08	1.28854	1	0.728	0.000258497	fC3
Ang	0.00483427	0.372147	0.923	0.485	1	fC3
Ap1g1	0.00675539	0.256303	1	0.845	1	fC3
Aplp2	0.00483521	0.653781	1	0.932	1	fC3
Apoe	2.26067e-07	2.36887	1	0.816	0.00377554	fC3
Arhgap12	0.00602715	0.268107	0.923	0.718	1	fC3
Arhgap15	4.60824e-05	0.694519	1	0.427	0.769622	fC3
Arl4c	8.06652e-05	0.381065	1	0.786	1	fC3
Arl6ip1	0.00344741	0.654065	1	0.971	1	fC3
Arl8b	0.00127216	0.826257	1	0.971	1	fC3
Arpc1b	0.00198046	0.314937	1	0.864	1	fC3
Arpc5	0.0034144	0.772592	0.923	0.971	1	fC3
Asf1a	0.00804405	0.258023	0.846	0.427	1	fC3
Atp13a2	2.16298e-05	0.505006	1	1	0.361239	fC3
Atp2b1	0.00396808	0.278018	1	0.903	1	fC3
Atp6v0c	8.0543e-06	0.840815	1	0.981	0.134515	fC3
Atp6v1c1	0.00314187	0.462999	1	0.738	1	fC3
AW112010	0.00173219	0.306912	1	0.718	1	fC3
B2m	0.00183501	0.724837	1	1	1	fC3
Bcl2a1b	0.00364077	0.887246	1	1	1	fC3
Bcl2l1	0.000274947	0.408434	1	1	1	fC3
Bmp2k	5.88533e-05	0.291246	1	0.971	0.982909	fC3
Brd2	0.00144369	0.915214	1	0.922	1	fC3
C1qa	1.28037e-07	1.58021	1	1	0.00213834	fC3
C1qb	1.94534e-07	2.07572	0.923	0.786	0.00324892	fC3
C1qc	1.45055e-07	1.74271	1	1	0.00242256	fC3
C3ar1	2.86041e-06	0.417814	1	1	0.0477717	fC3
C5ar1	1.20672e-05	0.947965	0.846	0.67	0.201534	fC3
Cbr2	1.0151e-05	0.879825	1	0.621	0.169532	fC3
Ccr1	0.000258473	0.672525	1	1	1	fC3
Ccrl2	1.96556e-05	0.457896	1	1	0.328269	fC3
Cd300a	7.67104e-06	0.332665	1	0.893	0.128114	fC3
Cd300c2	9.95815e-08	1.00248	1	1	0.00166311	fC3
Cd300lb	1.3112e-06	1.60505	1	1	0.0218983	fC3
Cd33	0.000736617	0.28027	1	1	1	fC3
Cd36	0.000113484	0.346616	1	0.621	1	fC3
Cd47	0.00066145	0.896149	1	0.922	1	fC3
Cd52	1.94042e-05	1.2229	0.846	0.67	0.324069	fC3
Cd53	1.81435e-09	2.64124	1	1	3.03015e-05	fC3
Cd72	0.00850162	0.448789	0.923	0.67	1	fC3
Cd74	4.16442e-06	1.42478	0.846	0.34	0.06955	fC3
Cd83	0.000308636	0.709801	1	1	1	fC3
Cd84	1.76015e-06	0.400489	1	0.65	0.0293962	fC3
Cd86	5.24276e-05	1.12309	1	1	0.875593	fC3
Cd93	7.07061e-08	0.345293	0.923	0.379	0.00118086	fC3
Cfp	8.8581e-06	0.566333	1	1	0.147939	fC3
Ckap2l	0.0068919	0.821883	0.231	0.709	1	fC3
Clec4a1	9.95815e-08	0.602571	1	1	0.00166311	fC3
Clec4a2	1.41465e-05	0.758977	0.846	0.689	0.23626	fC3
Clec4a3	1.68286e-07	1.18587	1	1	0.00281055	fC3
Clec4n	1.03358e-08	1.87069	1	1	0.000172619	fC3
Clec5a	1.01158e-05	0.49065	0.846	0.67	0.168944	fC3
Coro1a	2.07447e-07	0.422149	1	0.621	0.00346458	fC3
Coro1c	0.00908071	0.454782	0.769	0.602	1	fC3
Creg1	0.00577404	0.535434	0.769	0.612	1	fC3
Csf1r	4.91392e-09	0.363219	1	0.67	8.20675e-05	fC3
Cst3	0.000564151	0.927061	1	1	1	fC3
Ctsb	9.36045e-08	1.49151	1	1	0.00156329	fC3
Ctsd	4.66272e-05	1.13241	0.923	0.942	0.778721	fC3
Ctsh	0.002052	0.701384	1	0.942	1	fC3
Ctss	1.82065e-09	1.75293	1	1	3.04067e-05	fC3
Cyba	2.28751e-06	1.04482	1	0.971	0.0382037	fC3
Cybb	8.61942e-07	0.621252	1	1	0.0143953	fC3
Dab2	6.38619e-06	0.880724	1	0.67	0.106656	fC3
Ddhd1	0.000163107	0.739486	0.923	0.427	1	fC3
Dhrs3	1.97372e-05	1.08052	1	0.854	0.329631	fC3
Dpp7	0.00235322	0.356307	0.923	0.534	1	fC3
Efhd2	3.7066e-06	0.352322	1	0.709	0.061904	fC3
Ehd4	0.000118483	0.267635	0.846	0.476	1	fC3
Eif4ebp3	0.00201777	0.994467	0.846	0.398	1	fC3
Entpd1	7.74973e-06	0.548894	1	0.757	0.129428	fC3
Eps15	0.0012659	0.481944	1	0.612	1	fC3
Etv3	2.68614e-05	1.07095	0.923	0.485	0.448612	fC3
Evi2a	0.000940123	0.800959	0.923	0.631	1	fC3
F13a1	8.74478e-05	0.989152	0.846	0.67	1	fC3
Fabp5	0.00144507	0.750875	1	1	1	fC3
Fam105a	4.4719e-06	0.294751	1	0.534	0.0746853	fC3
Fam208a	0.00292231	0.479271	1	0.68	1	fC3
Fam213b	0.00189845	0.286318	1	1	1	fC3
Farsa	0.00101295	0.720444	1	0.748	1	fC3
Fcer1g	1.1235e-09	3.55796	1	0.67	1.87635e-05	fC3
Fcgr1	0.000484187	0.947815	1	1	1	fC3
Fcgr2b	2.95152e-05	0.494287	0.923	0.738	0.492933	fC3
Fcgr3	1.31325e-07	1.78162	0.923	0.67	0.00219325	fC3
Fem1c	0.00967286	0.379817	1	0.767	1	fC3
Fgd4	0.00886725	0.453786	1	0.932	1	fC3
Fli1	2.19981e-07	0.443862	1	0.786	0.0036739	fC3
Flii	0.0029643	0.762235	1	0.767	1	fC3
Fth1	4.72796e-08	1.94697	1	1	0.000789616	fC3
Ftl1	8.33408e-07	1.49549	1	1	0.0139188	fC3
Fuca2	0.000338587	1.21268	0.923	0.505	1	fC3
Fxyd5	0.000934141	0.738464	0.923	0.893	1	fC3
Gas6	1.05463e-06	1.21139	1	0.456	0.0176134	fC3
Gatm	0.0082366	0.435149	0.692	0.718	1	fC3
Gdi2	0.000909826	0.699343	1	0.99	1	fC3
Ggta1	0.00625596	0.489682	0.923	0.689	1	fC3
Gltp	5.78031e-05	0.587165	0.923	0.602	0.965369	fC3
Glul	0.00106285	0.290934	0.846	0.534	1	fC3
Gm10800	0.000367911	0.676765	1	1	1	fC3
Gm15708	0.00608717	0.390501	0.846	0.515	1	fC3
Gm17435	0.000588682	0.710863	0.846	0.388	1	fC3
Gm23849	0.000368588	0.48409	1	0.524	1	fC3
Gm23971	0.000368588	0.48409	1	0.524	1	fC3
Gm24950	0.000368588	0.48409	1	0.524	1	fC3
Gm26716	2.8263e-05	0.50627	1	0.553	0.472021	fC3
Gm26870	0.000434092	0.543789	0.923	0.961	1	fC3
Gm2a	3.2011e-06	1.6581	1	0.825	0.0534616	fC3
Gm38062	0.00203117	0.3123	0.923	0.718	1	fC3
Gm44164	0.0053778	0.372411	0.769	0.388	1	fC3
Gm4951	0.00876431	0.475407	1	1	1	fC3
Gmfg	0.0036036	0.695721	0.692	0.67	1	fC3
Gngt2	0.00346547	0.414365	0.846	0.786	1	fC3
Gnpda1	0.00520795	0.627784	1	1	1	fC3
Gns	5.82882e-05	0.927859	1	0.806	0.973472	fC3
Gpnmb	0.00273081	0.550898	1	0.796	1	fC3
Gpr137b	0.000400604	0.361856	0.923	0.806	1	fC3
Gpr34	0.0021736	0.395741	1	0.728	1	fC3
Grn	0.00153293	0.757763	1	0.971	1	fC3
H2-Aa	0.000252865	1.33913	0.923	0.728	1	fC3
H2-Ab1	2.3716e-06	1.20786	0.923	0.34	0.0396082	fC3
H2-D1	0.000747941	0.758925	1	0.893	1	fC3
H2-DMa	4.08418e-06	0.355805	0.923	0.398	0.0682099	fC3
H2-Eb1	0.000164507	1.04979	0.846	0.369	1	fC3
H2-K1	5.58982e-06	1.20638	1	0.903	0.0933555	fC3
H2-Ke6	0.0022009	0.324611	0.923	0.447	1	fC3
H2-M3	0.000156534	0.738549	0.923	0.748	1	fC3
H3f3b	0.00253242	0.471781	1	1	1	fC3
Hace1	0.00856259	0.574095	0.846	0.417	1	fC3
Hck	0.000395866	0.260397	1	1	1	fC3
Hexa	0.00229482	2.07481	1	0.777	1	fC3
Hexb	0.0002073	1.02553	1	1	1	fC3
Hpcal1	0.0070485	0.454294	1	1	1	fC3
Hpgds	4.29466e-09	0.384021	1	1	7.17251e-05	fC3
Hps3	0.000308427	0.528665	1	0.68	1	fC3
Ier3	0.000801153	0.878524	1	1	1	fC3
Ifi30	6.09813e-05	0.658563	1	0.631	1	fC3
Igsf6	0.00498385	0.58733	0.692	0.67	1	fC3
Irak4	0.0012981	0.461735	1	0.903	1	fC3
Irf8	9.9667e-06	0.253277	1	0.728	0.166454	fC3
Itgb2	0.000222425	0.673107	0.769	0.68	1	fC3
Itm2b	0.00759958	0.60466	1	1	1	fC3
Khk	0.000651269	0.351004	0.923	0.398	1	fC3
Kmt5a	0.00593805	0.343293	0.846	0.544	1	fC3
Lamp1	3.01803e-05	0.925483	1	0.893	0.504041	fC3
Laptm5	1.32403e-09	1.13224	1	1	2.21126e-05	fC3
Lcp1	5.76499e-09	1.04892	1	0.738	9.62811e-05	fC3
Lgals3	5.20206e-06	1.67771	0.923	0.612	0.0868796	fC3
Lgmn	4.56566e-05	1.07278	0.923	0.971	0.76251	fC3
Lilr4b	1.02319e-09	1.1457	1	1	1.70882e-05	fC3
Lilrb4a	1.16461e-07	0.905897	1	1	0.00194501	fC3
Lipa	0.00875143	0.342586	0.846	0.874	1	fC3
Lpcat2	9.28757e-06	0.53179	1	0.757	0.155112	fC3
Lrp12	0.000820862	0.253762	0.846	0.437	1	fC3
Lst1	0.000115067	1.10068	0.846	0.718	1	fC3
Luc7l2	0.00120177	0.54673	1	0.942	1	fC3
Ly86	9.1275e-05	2.34914	1	1	1	fC3
Lyn	0.000149314	0.304585	1	0.825	1	fC3
Lyrm1	0.00240455	0.357107	0.923	0.67	1	fC3
Lztr1	0.00170338	0.996786	0.923	0.99	1	fC3
Maf	6.54689e-05	1.11397	1	0.903	1	fC3
Man2b1	1.72262e-05	0.404143	1	0.796	0.287694	fC3
Map1s	0.00750113	0.25193	0.846	0.437	1	fC3
Mcee	0.00542805	0.6489	1	0.835	1	fC3
Milr1	0.000874372	0.267543	1	0.806	1	fC3
Mpeg1	1.04844e-07	0.469014	1	1	0.00175099	fC3
Mrc1	5.82965e-06	1.20483	0.846	0.68	0.0973611	fC3
Ms4a14	0.000100629	1.07419	1	0.709	1	fC3
Ms4a4a	1.28029e-08	1.6983	1	1	0.000213821	fC3
Ms4a6b	0.000207218	0.923932	0.769	0.689	1	fC3
Ms4a6c	1.6969e-07	0.642213	0.923	0.699	0.00283399	fC3
Ms4a6d	1.53221e-07	1.04867	1	1	0.00255894	fC3
Ms4a7	2.45025e-09	1.41453	1	1	4.09217e-05	fC3
Msr1	5.42558e-06	0.648785	0.846	0.67	0.0906127	fC3
Mtss1	3.80784e-05	0.288674	0.923	0.427	0.635948	fC3
Narfl	0.000628515	0.356882	0.923	0.748	1	fC3
Ncaph	0.000692513	0.347036	0.846	0.379	1	fC3
Nceh1	0.000464096	0.407072	0.846	0.689	1	fC3
Ncf2	6.97745e-06	0.335454	1	1	0.11653	fC3
Ncf4	4.10631e-05	1.89693	1	1	0.685795	fC3
Nckap1l	1.96161e-05	0.259746	1	1	0.327608	fC3
Necap2	0.000928012	0.718384	1	1	1	fC3
Nfam1	0.0035703	0.355849	0.692	0.68	1	fC3
Ninj1	0.00113818	0.34608	0.923	0.806	1	fC3
Npc1	0.00435219	0.340419	1	0.796	1	fC3
Npc2	0.000662609	0.709171	1	0.961	1	fC3
Nrros	1.6128e-06	0.279291	1	1	0.0269354	fC3
Nsun6	0.00444695	0.520522	1	0.592	1	fC3
Otub2	0.000598788	0.535337	1	1	1	fC3
P2ry6	0.00286011	0.359957	1	1	1	fC3
Paox	1.25936e-05	0.26786	1	0.66	0.210326	fC3
Parp11	0.0036411	0.278818	0.846	0.398	1	fC3
Pecr	0.00939313	0.445416	0.846	0.417	1	fC3
Pex16	0.00489909	0.527565	0.923	0.68	1	fC3
Pf4	4.12852e-09	2.52361	1	1	6.89504e-05	fC3
Pip4k2a	0.00492964	0.321166	1	0.738	1	fC3
Pirb	0.00930285	0.397189	1	1	1	fC3
Pitpna	0.00013549	0.541353	1	0.631	1	fC3
Pla2g7	0.0024641	0.394071	1	0.903	1	fC3
Pld3	0.00553517	0.593139	0.923	0.922	1	fC3
Pld4	9.95815e-08	1.18428	0.923	0.67	0.00166311	fC3
Plek	4.09682e-06	0.407492	1	1	0.068421	fC3
Plekho2	0.000850817	0.441445	0.846	0.563	1	fC3
Plk3	0.000727064	0.348393	0.923	0.728	1	fC3
Pltp	0.000289545	0.692045	0.846	0.524	1	fC3
Prdx1	0.00120269	1.21282	1	1	1	fC3
Prkcb	6.03334e-08	0.307678	1	0.66	0.00100763	fC3
Ptafr	1.39317e-08	0.933415	1	1	0.000232674	fC3
Ptpn6	0.000165896	0.446039	1	1	1	fC3
Rab11fip5	0.000656812	0.367198	0.923	0.466	1	fC3
Rab8a	0.00766007	0.754983	1	0.689	1	fC3
Rac2	0.000285625	0.645399	0.769	0.699	1	fC3
Rap1gds1	0.00842073	0.481834	0.923	0.544	1	fC3
Rap2b	1.06214e-05	0.359359	1	0.893	0.177388	fC3
Rapsn	0.000165896	0.451597	1	0.641	1	fC3
Rbm47	1.73316e-06	0.322778	0.923	0.728	0.0289455	fC3
Rgs1	0.00132147	1.10744	1	1	1	fC3
Rgs10	0.00536761	0.316725	1	0.767	1	fC3
Rhog	0.000629041	0.711191	0.923	0.806	1	fC3
Rnf130	0.000217272	0.457903	1	0.68	1	fC3
Rnu2-10	0.000368588	0.48409	1	0.524	1	fC3
Rps29	0.00470015	0.250426	1	1	1	fC3
Sat1	0.000113544	1.11148	1	1	1	fC3
Scarb1	0.000112028	0.269579	1	0.738	1	fC3
Sdad1	0.00936678	0.872006	0.923	0.67	1	fC3
Sdc3	0.00211222	0.361986	0.923	0.748	1	fC3
Sdc4	0.00157923	1.09359	1	0.961	1	fC3
Secisbp2l	0.00216988	0.266997	1	0.796	1	fC3
Selenop	5.99983e-07	1.96245	1	0.951	0.0100203	fC3
Sesn1	0.00115735	0.318169	0.769	0.505	1	fC3
Sirpa	1.02983e-07	0.724142	1	0.786	0.00171991	fC3
Slc6a6	0.00152416	0.274513	0.923	0.66	1	fC3
Slc7a7	2.31325e-06	0.859018	1	0.728	0.0386335	fC3
Slfn2	1.05832e-05	0.35052	0.846	0.67	0.176749	fC3
Smpdl3a	0.000260205	0.328832	0.923	0.689	1	fC3
Snx2	0.00213172	0.90886	1	0.816	1	fC3
Snx5	0.000131887	0.516908	1	0.777	1	fC3
Srgn	1.96269e-05	0.601727	1	0.728	0.32779	fC3
Stab1	3.1266e-07	0.785063	1	0.777	0.00522174	fC3
Stxbp2	0.00032134	0.489367	1	0.932	1	fC3
Syngr1	4.3414e-07	1.36011	0.923	0.67	0.00725058	fC3
Tapbp	0.00939746	0.637368	1	0.864	1	fC3
Themis2	0.000194782	1.18643	1	1	1	fC3
Tmem106a	0.000201077	0.723726	0.923	0.534	1	fC3
Tmem251	0.00334062	0.418011	1	0.786	1	fC3
Tmem86a	0.00138297	0.471376	1	1	1	fC3
Tmsb4x	0.00183501	0.526678	1	1	1	fC3
Tnfaip8	0.0061298	0.707087	0.769	0.796	1	fC3
Tnfrsf1b	0.00160365	0.255073	0.846	0.699	1	fC3
Tpd52	0.00165118	0.351112	0.846	0.699	1	fC3
Trem2	5.61058e-06	1.77198	1	1	0.0937022	fC3
Trf	0.0040317	0.379627	0.769	0.718	1	fC3
Tug1	0.0096987	0.534276	0.923	0.951	1	fC3
Tyrobp	1.20083e-09	2.39021	1	1	2.0055e-05	fC3
Ubl3	0.000552168	0.994815	1	0.835	1	fC3
Ucp2	1.26927e-06	1.16163	1	1	0.0211981	fC3
Ugt1a7c	0.00084061	0.378304	0.769	0.699	1	fC3
Wfdc17	1.76626e-09	3.06397	1	0.67	2.94983e-05	fC3
Wnk1	0.0009215	0.994962	0.923	0.845	1	fC3
Ythdf2	0.00188533	0.421704	1	0.971	1	fC3
