# Supplementary material for: Single-cell analysis reveals fibroblast heterogeneity and myeloid-derived adipocyte progenitors in murine skin wounds
Source: Nat Commun. 2019 Feb 8;10:650. doi: 10.1038/s41467-018-08247-x (PMC6368572; doi:10.1038/s41467-018-08247-x)
Supplement: Supplementary file 8 — Supplementary Data 6 [file 41467_2018_8247_MOESM8_ESM.xlsx]

## Sheet: Supplementary Data 6
Supplementary Data 6. Differentially expressed gene signatures of tdTomato+ wound cells from days 12, 15 and 21 post-wounding
Gene	P_val	Avg_logFC	Pct.1	Pct.2	P_val_adj	Cluster
Mdk	3.85177e-20	1.14847	0.93	0.662	5.7245e-16	tC1
Mfap5	2.31241e-19	1.30275	0.892	0.546	3.43671e-15	tC1
Lpar1	5.69564e-19	0.599747	0.987	0.808	8.46486e-15	tC1
Pdpn	2.55954e-18	0.303898	0.994	0.8	3.80398e-14	tC1
Fstl1	6.89664e-16	0.597961	1	0.969	1.02498e-11	tC1
Mfap4	1.14694e-15	0.758683	0.981	0.869	1.70458e-11	tC1
Olfml3	1.32522e-15	0.604664	0.994	0.869	1.96954e-11	tC1
Cdh11	2.15832e-15	0.510793	0.968	0.823	3.2077e-11	tC1
Lox	3.92485e-15	0.503663	0.981	0.869	5.83311e-11	tC1
Lsp1	5.17973e-15	0.659919	0.975	0.885	7.69811e-11	tC1
Fbln2	7.53697e-15	0.536431	0.994	0.915	1.12015e-10	tC1
Fndc1	1.21574e-14	0.505618	0.943	0.692	1.80684e-10	tC1
Itm2a	2.40749e-14	0.736559	0.968	0.915	3.57802e-10	tC1
Tnfaip6	2.45313e-14	0.508302	0.987	0.938	3.64584e-10	tC1
Pdgfrl	2.46385e-14	0.665227	0.968	0.815	3.66177e-10	tC1
Apod	3.06112e-14	0.785075	0.943	0.815	4.54943e-10	tC1
Itgbl1	5.52137e-14	0.546845	0.994	0.915	8.20586e-10	tC1
Cthrc1	5.8778e-14	0.773678	0.962	0.915	8.73559e-10	tC1
Cdkn1c	1.03971e-13	0.681635	0.905	0.823	1.54521e-09	tC1
Lrrc17	1.91776e-13	0.608506	0.975	0.908	2.85017e-09	tC1
Cnn3	7.97659e-13	0.489753	0.987	0.869	1.18548e-08	tC1
Ptn	1.08483e-12	1.35788	0.81	0.6	1.61228e-08	tC1
Nfix	1.31496e-12	0.270907	0.975	0.762	1.95429e-08	tC1
Creb3l1	1.40103e-12	0.314016	0.968	0.8	2.08221e-08	tC1
Mmp2	1.5006e-12	0.550993	0.994	0.946	2.23019e-08	tC1
Ly6a	1.56457e-12	0.882172	0.943	0.754	2.32527e-08	tC1
C1qtnf3	2.38393e-12	0.681512	0.892	0.692	3.543e-08	tC1
Gpx3	2.68646e-12	0.833635	0.994	0.938	3.99262e-08	tC1
Dpysl3	4.48559e-12	0.291237	0.899	0.615	6.66649e-08	tC1
Ncam1	5.35179e-12	0.276814	0.981	0.723	7.95384e-08	tC1
Tpbg	7.93634e-12	0.280474	0.899	0.685	1.1795e-07	tC1
Sertad4	9.21371e-12	0.643059	0.81	0.523	1.36934e-07	tC1
Yipf5	1.22201e-11	0.344483	0.968	0.785	1.81616e-07	tC1
Dclk1	1.71776e-11	0.344382	0.981	0.769	2.55294e-07	tC1
Serpinf1	2.46056e-11	0.507603	0.994	0.931	3.65688e-07	tC1
Igfbp6	2.5262e-11	0.510452	0.804	0.554	3.75444e-07	tC1
Cilp	2.70161e-11	0.659783	0.823	0.562	4.01514e-07	tC1
Tgfbr3	3.99645e-11	0.332544	0.987	0.815	5.93952e-07	tC1
Hmcn1	4.32393e-11	0.293398	0.791	0.5	6.42622e-07	tC1
Palld	4.32585e-11	0.259297	0.956	0.815	6.42909e-07	tC1
Mn1	4.49468e-11	0.277514	0.905	0.762	6.67999e-07	tC1
Steap3	5.67588e-11	0.282897	0.848	0.646	8.43549e-07	tC1
Ogn	5.88916e-11	0.403444	0.937	0.862	8.75247e-07	tC1
Lrrc15	6.6321e-11	0.415396	0.968	0.869	9.85663e-07	tC1
Abi3bp	6.79169e-11	0.344252	0.968	0.892	1.00938e-06	tC1
Spon1	7.41836e-11	0.394179	0.975	0.838	1.10252e-06	tC1
Dpep1	9.84279e-11	0.784225	0.943	0.915	1.46284e-06	tC1
Mgst1	1.3888e-10	0.597724	0.937	0.808	2.06404e-06	tC1
Capn6	2.19856e-10	0.42367	0.823	0.723	3.2675e-06	tC1
Tmsb10	2.85529e-10	0.422338	1	0.985	4.24353e-06	tC1
Ddah1	3.38894e-10	0.501433	0.956	0.862	5.03664e-06	tC1
Angptl1	3.7145e-10	0.655199	0.956	0.931	5.5205e-06	tC1
Ctsk	3.83698e-10	0.542458	0.994	0.923	5.70252e-06	tC1
Dcn	3.84285e-10	0.437889	1	0.946	5.71124e-06	tC1
Aspn	4.44093e-10	0.466807	0.987	0.954	6.60011e-06	tC1
Brinp3	5.17132e-10	0.429682	0.791	0.569	7.68562e-06	tC1
Sema3c	5.33022e-10	0.2777	0.861	0.708	7.92178e-06	tC1
Sec22b	1.08042e-09	0.35641	0.994	0.908	1.60572e-05	tC1
Sar1a	1.29752e-09	0.37682	0.981	0.854	1.92837e-05	tC1
Sulf1	1.6781e-09	0.280132	0.892	0.715	2.49399e-05	tC1
Cpxm1	2.05986e-09	0.273744	0.962	0.808	3.06137e-05	tC1
Plpp1	2.30927e-09	0.441609	0.937	0.854	3.43204e-05	tC1
Mrps33	2.31335e-09	0.473489	0.892	0.692	3.4381e-05	tC1
Surf4	2.33045e-09	0.332847	0.975	0.877	3.46352e-05	tC1
Sgce	2.35853e-09	0.311725	0.911	0.731	3.50525e-05	tC1
Abracl	2.95924e-09	0.295525	0.949	0.723	4.39803e-05	tC1
Dap	3.02146e-09	0.482268	0.924	0.738	4.49049e-05	tC1
Kera	3.27237e-09	0.701796	0.886	0.746	4.8634e-05	tC1
Vcan	4.78449e-09	0.312599	0.956	0.854	7.11071e-05	tC1
Glipr2	4.8007e-09	0.404642	0.816	0.492	7.1348e-05	tC1
Fkbp7	5.19651e-09	0.290872	0.981	0.915	7.72305e-05	tC1
Cdr2	6.3914e-09	0.337087	0.753	0.508	9.4989e-05	tC1
Dpt	7.79882e-09	0.33928	0.994	0.877	0.000115906	tC1
Tmed3	1.05436e-08	0.546567	0.949	0.9	0.000156699	tC1
Ghr	1.10706e-08	0.384875	0.772	0.485	0.000164531	tC1
Rcn3	1.25113e-08	0.360465	1	0.915	0.000185942	tC1
Gpx8	1.33705e-08	0.352074	1	0.9	0.000198712	tC1
Nenf	1.53974e-08	0.28288	0.816	0.562	0.000228836	tC1
Fkbp11	1.62793e-08	0.365584	0.956	0.854	0.000241943	tC1
Praf2	1.64282e-08	0.484325	0.899	0.808	0.000244156	tC1
Gpx7	1.74999e-08	0.347277	0.943	0.808	0.000260083	tC1
Il11ra1	2.14157e-08	0.36454	0.956	0.908	0.00031828	tC1
Mydgf	2.15123e-08	0.287332	0.892	0.831	0.000319715	tC1
Dcakd	2.63459e-08	0.294845	0.911	0.815	0.000391553	tC1
Matn2	2.84001e-08	0.369419	0.968	0.892	0.000422082	tC1
Angptl2	2.87237e-08	0.334789	0.905	0.777	0.000426891	tC1
Cks1b	3.23539e-08	0.326655	0.772	0.562	0.000480843	tC1
Mdh2	3.61368e-08	0.448972	0.937	0.915	0.000537065	tC1
Prnp	3.9747e-08	0.34366	0.892	0.692	0.000590721	tC1
Col8a1	5.31435e-08	0.28791	0.911	0.831	0.000789819	tC1
Adh1	5.78001e-08	0.591327	0.873	0.638	0.000859024	tC1
Cnpy2	6.00427e-08	0.434427	0.943	0.892	0.000892355	tC1
Arf4	6.45217e-08	0.399224	1	0.962	0.000958922	tC1
Col14a1	6.82572e-08	0.336552	0.968	0.831	0.00101444	tC1
Gm44170	7.39849e-08	0.352095	0.987	0.908	0.00109956	tC1
Dnajc1	8.22283e-08	0.276361	0.899	0.785	0.00122208	tC1
Wisp1	8.31987e-08	0.351029	0.968	0.862	0.0012365	tC1
Ctsl	8.6684e-08	0.381345	0.994	0.962	0.0012883	tC1
Tnfrsf12a	9.09155e-08	0.320379	0.791	0.546	0.00135119	tC1
Ier2	9.19156e-08	0.294956	0.937	0.885	0.00136605	tC1
Rps18	9.42502e-08	0.343017	1	0.992	0.00140075	tC1
Omd	9.65171e-08	0.447082	0.728	0.5	0.00143444	tC1
1500015O10Rik	1.13015e-07	0.594442	0.728	0.562	0.00167963	tC1
Kdelr2	1.15931e-07	0.410798	1	1	0.00172296	tC1
Adamtsl1	1.21051e-07	0.478873	0.88	0.769	0.00179906	tC1
Col12a1	1.27631e-07	0.386849	0.994	0.915	0.00189685	tC1
Tuba1a	1.47328e-07	0.410634	0.987	0.938	0.00218959	tC1
C1qtnf2	1.62232e-07	0.26023	0.962	0.869	0.00241109	tC1
Bgn	1.71951e-07	0.437718	1	0.954	0.00255553	tC1
Cuedc2	1.77621e-07	0.280429	0.848	0.623	0.0026398	tC1
S100a16	1.85909e-07	0.350101	0.911	0.831	0.00276298	tC1
Tgfb1i1	1.93473e-07	0.322784	0.88	0.669	0.0028754	tC1
Tnc	1.96729e-07	0.350458	0.892	0.677	0.00292379	tC1
Ak1	2.24621e-07	0.287539	0.905	0.862	0.00333832	tC1
Ccdc80	2.35718e-07	0.319377	0.994	0.923	0.00350324	tC1
Sqstm1	2.40904e-07	0.387562	0.924	0.892	0.00358032	tC1
Tnmd	2.4428e-07	0.596084	0.778	0.585	0.00363049	tC1
Timp1	2.44334e-07	0.342592	0.93	0.746	0.00363129	tC1
Rpl39l	2.89866e-07	0.322152	0.734	0.5	0.00430798	tC1
Me1	3.0344e-07	0.258914	0.924	0.8	0.00450972	tC1
Olfml2b	3.21079e-07	0.25229	0.962	0.708	0.00477188	tC1
Mfap2	3.37849e-07	0.265331	1	0.923	0.00502111	tC1
Cstb	3.94146e-07	0.33357	0.981	0.946	0.0058578	tC1
Gstm5	5.09616e-07	0.26163	0.892	0.815	0.00757392	tC1
Ssr4	5.18051e-07	0.299428	0.968	0.877	0.00769928	tC1
Txndc5	5.4353e-07	0.264304	0.949	0.846	0.00807795	tC1
Sec23a	6.36297e-07	0.252451	0.918	0.808	0.00945665	tC1
Cmtm3	7.8201e-07	0.293566	0.943	0.823	0.0116222	tC1
Ilf3	8.03284e-07	0.269673	0.937	0.8	0.0119384	tC1
Mxra8	8.65449e-07	0.329387	0.994	0.908	0.0128623	tC1
4931406P16Rik	9.03897e-07	0.254938	0.937	0.777	0.0134337	tC1
Gpc3	9.62097e-07	0.256118	0.968	0.908	0.0142987	tC1
Hmgn2	1.09837e-06	0.460375	0.975	0.908	0.016324	tC1
Chsy1	1.29885e-06	0.273984	0.962	0.885	0.0193035	tC1
Guk1	1.30685e-06	0.371261	0.728	0.5	0.0194225	tC1
Golt1b	1.33105e-06	0.414986	0.962	0.908	0.0197821	tC1
Sec61a1	1.33478e-06	0.292705	0.994	0.9	0.0198374	tC1
Tfg	1.40769e-06	0.311347	0.924	0.877	0.0209211	tC1
Mrps28	1.41792e-06	0.31625	0.899	0.746	0.0210732	tC1
Slc38a2	1.59987e-06	0.270797	0.943	0.9	0.0237773	tC1
Snhg18	1.64263e-06	0.251013	0.943	0.762	0.0244128	tC1
Krtcap2	1.66879e-06	0.34226	0.981	0.962	0.0248016	tC1
Svbp	1.8784e-06	0.32926	0.956	0.885	0.0279168	tC1
Ak6	2.10289e-06	0.382768	0.854	0.708	0.0312531	tC1
Cox19	2.20848e-06	0.292941	0.848	0.631	0.0328224	tC1
Uqcc2	2.28585e-06	0.352129	0.956	0.915	0.0339722	tC1
Cd63	2.39519e-06	0.270029	1	1	0.0355973	tC1
Mpc1	2.48877e-06	0.368621	0.943	0.892	0.036988	tC1
Higd2a	2.72811e-06	0.322357	0.861	0.654	0.0405451	tC1
Tceal8	2.79074e-06	0.252294	0.962	0.938	0.041476	tC1
Rgcc	2.82266e-06	0.370476	0.823	0.754	0.0419504	tC1
Ss18l2	2.8686e-06	0.254443	0.854	0.623	0.0426331	tC1
Ssr2	3.05766e-06	0.290248	0.975	0.962	0.0454429	tC1
Cops6	3.0599e-06	0.355485	0.924	0.785	0.0454762	tC1
Col5a1	3.18235e-06	0.270946	1	0.954	0.0472961	tC1
Rps13-ps2	3.47797e-06	0.270887	0.994	0.962	0.0516896	tC1
Fmo1	4.24688e-06	0.775941	0.911	0.854	0.0631171	tC1
Tcf7l2	4.31501e-06	0.315754	0.943	0.931	0.0641297	tC1
Nutf2-ps1	4.58676e-06	0.34476	0.899	0.654	0.0681684	tC1
Maged1	4.93807e-06	0.264627	0.981	0.892	0.0733896	tC1
Gnas	5.46765e-06	0.359286	0.962	0.892	0.0812602	tC1
Usp22	5.52494e-06	0.319375	0.968	0.923	0.0821117	tC1
Ndufv3	5.58295e-06	0.273504	0.949	0.885	0.0829738	tC1
Commd3	5.69878e-06	0.308955	0.949	0.854	0.0846953	tC1
Gas2	5.77872e-06	0.29022	0.975	0.931	0.0858833	tC1
Il33	5.88705e-06	0.291014	0.943	0.877	0.0874933	tC1
Mtfr1l	6.44336e-06	0.278959	0.911	0.8	0.0957612	tC1
Crabp1	6.44618e-06	0.474041	0.899	0.731	0.0958031	tC1
Prss35	6.65266e-06	0.427037	0.93	0.862	0.0988719	tC1
Tmem263	6.74788e-06	0.296439	0.987	0.962	0.100287	tC1
Atp5o	7.0563e-06	0.293085	0.987	0.969	0.104871	tC1
Wdr61	7.34533e-06	0.279586	0.848	0.577	0.109166	tC1
Lsm7	7.64132e-06	0.303943	0.981	0.908	0.113565	tC1
Igfbp3	7.91687e-06	0.257302	0.747	0.577	0.11766	tC1
Cope	7.96693e-06	0.355693	0.968	0.938	0.118404	tC1
Efemp2	9.39864e-06	0.253469	0.949	0.846	0.139683	tC1
Anpep	9.68972e-06	0.321244	0.791	0.638	0.144009	tC1
Bcl7c	1.01054e-05	0.263657	0.848	0.723	0.150186	tC1
Oat	1.01971e-05	0.332757	0.975	0.892	0.151549	tC1
Tmem258	1.05465e-05	0.293083	0.987	0.969	0.156742	tC1
Pcnp	1.06207e-05	0.319112	0.981	0.954	0.157846	tC1
Siva1	1.08261e-05	0.255302	0.943	0.715	0.160898	tC1
Loxl2	1.08933e-05	0.315325	0.981	0.854	0.161896	tC1
Cpxm2	1.37755e-05	0.46303	0.829	0.808	0.204732	tC1
Ly6c1	1.39133e-05	0.74183	0.785	0.585	0.20678	tC1
Esd	1.42552e-05	0.327494	0.949	0.885	0.211861	tC1
Igfbp4	1.48326e-05	0.404789	0.905	0.792	0.220442	tC1
Lgals1	1.53909e-05	0.256799	1	1	0.22874	tC1
Pigp	1.54331e-05	0.376923	0.835	0.8	0.229367	tC1
Rps2	1.62016e-05	0.255593	0.994	1	0.240788	tC1
Fau	1.75456e-05	0.293562	0.981	0.985	0.260763	tC1
Nrg1	1.75959e-05	0.490947	0.759	0.685	0.261511	tC1
Dpm2	1.90303e-05	0.294398	0.835	0.738	0.282829	tC1
Cyr61	1.91885e-05	0.290265	0.949	0.885	0.28518	tC1
Plat	1.96475e-05	0.292183	0.956	0.762	0.292002	tC1
Lxn	1.9803e-05	0.407066	0.886	0.769	0.294312	tC1
Fgfr2	2.22884e-05	0.268623	0.785	0.762	0.331251	tC1
Pigs	2.24972e-05	0.288424	0.829	0.708	0.334354	tC1
Vps72	2.38156e-05	0.250967	0.854	0.808	0.353947	tC1
Tubb6	2.56214e-05	0.37451	0.968	0.862	0.380785	tC1
Rps16-ps2	2.64929e-05	0.250713	0.994	0.985	0.393737	tC1
Hist1h2bc	2.93127e-05	0.414138	0.854	0.815	0.435646	tC1
Srpx2	3.06081e-05	0.352522	0.854	0.762	0.454897	tC1
Efna5	3.15217e-05	0.284248	0.918	0.862	0.468475	tC1
Tsn	4.08403e-05	0.327305	0.949	0.908	0.606968	tC1
S100a10	4.11074e-05	0.28962	0.962	0.9	0.610938	tC1
Tmem5	4.21854e-05	0.353216	0.829	0.746	0.626959	tC1
Fkbp2	4.53591e-05	0.33047	0.772	0.638	0.674127	tC1
Nme2	4.56023e-05	0.27543	0.994	0.969	0.677742	tC1
Sertad1	4.67651e-05	0.340102	0.905	0.777	0.695023	tC1
Adk	4.7744e-05	0.266898	0.791	0.623	0.709572	tC1
Psmg2	4.90377e-05	0.32325	0.892	0.838	0.728798	tC1
Elp5	4.94024e-05	0.305071	0.842	0.792	0.734219	tC1
RP24-236E2.3	5.10991e-05	0.342858	0.867	0.877	0.759434	tC1
Pdlim2	5.30172e-05	0.344969	0.911	0.862	0.787942	tC1
Marcks	5.64268e-05	0.266163	1	1	0.838615	tC1
Eif5a	5.71887e-05	0.290327	0.975	0.915	0.849939	tC1
Zwint	6.03624e-05	0.301786	0.848	0.815	0.897105	tC1
Tpd52l2	6.22444e-05	0.288309	0.924	0.815	0.925076	tC1
Cops4	6.37739e-05	0.336248	0.918	0.823	0.947808	tC1
Moxd1	7.64635e-05	0.258659	0.759	0.662	1	tC1
Nfkbia	7.79089e-05	0.362229	0.975	0.877	1	tC1
Ppa1	7.97968e-05	0.285845	0.823	0.792	1	tC1
Mmgt2	9.098e-05	0.277706	0.823	0.708	1	tC1
Enc1	9.45451e-05	0.282546	0.759	0.577	1	tC1
Pdcl3	9.46211e-05	0.273344	0.861	0.785	1	tC1
Plekhb2	9.64948e-05	0.271204	0.873	0.892	1	tC1
Ccs	9.88115e-05	0.379622	0.791	0.662	1	tC1
Dad1	0.000100473	0.263628	1	0.931	1	tC1
Pebp1	0.000102331	0.293329	0.975	0.892	1	tC1
Nop56	0.00010261	0.417205	0.772	0.631	1	tC1
Arap1	0.000119253	0.359482	0.88	0.685	1	tC1
Mrpl22	0.000122997	0.26425	0.785	0.685	1	tC1
Mmp3	0.000125115	0.331757	0.899	0.808	1	tC1
Gm5617	0.000129523	0.251077	0.747	0.669	1	tC1
Cyp2f2	0.000131203	0.404626	0.892	0.915	1	tC1
H2afz	0.000134607	0.351851	0.994	0.954	1	tC1
Lsm4	0.000165194	0.278985	0.797	0.569	1	tC1
Pdia4	0.000165653	0.262099	0.956	0.908	1	tC1
Egfl6	0.000176688	0.275276	0.861	0.792	1	tC1
Cnot8	0.000180204	0.264758	0.861	0.823	1	tC1
Chordc1	0.000200676	0.295844	0.943	0.869	1	tC1
Stmn1	0.000203428	0.273309	0.918	0.846	1	tC1
Ift46	0.000211488	0.289758	0.899	0.808	1	tC1
Cpz	0.000218812	0.324536	0.949	0.908	1	tC1
Thbs3	0.000238154	0.277527	0.658	0.5	1	tC1
Isg20	0.000245158	0.279665	0.671	0.477	1	tC1
Pafah1b3	0.000260737	0.322739	0.696	0.569	1	tC1
Prelp	0.000307699	0.413019	0.873	0.877	1	tC1
Fis1	0.00034711	0.360917	0.956	0.908	1	tC1
Tnn	0.000405281	0.258386	0.81	0.785	1	tC1
Gm22460	0.00057984	0.316631	0.924	0.831	1	tC1
Dnpep	0.000604409	0.353933	0.646	0.5	1	tC1
Clpp	0.000706961	0.276553	0.747	0.677	1	tC1
Gpx1	0.00072942	0.2766	0.987	0.985	1	tC1
Rarres2	0.000872194	0.26216	0.949	0.862	1	tC1
Dnajc4	0.000999076	0.255239	0.703	0.577	1	tC1
Pfdn5	0.00114673	0.250891	0.981	0.954	1	tC1
Ngdn	0.00135484	0.299095	0.728	0.554	1	tC1
Cnpy4	0.00136781	0.301535	0.785	0.715	1	tC1
Nosip	0.00140806	0.331651	0.861	0.823	1	tC1
Tiprl	0.00141679	0.322344	0.684	0.538	1	tC1
Hnrnpk	0.00155858	0.265634	0.994	0.954	1	tC1
Penk	0.00219881	0.540036	1	1	1	tC1
Pfn1	0.00228913	0.27238	0.987	0.969	1	tC1
Mest	0.00241228	0.369452	0.766	0.738	1	tC1
Sfrp4	0.00259626	0.844058	0.715	0.585	1	tC1
Sh3gl1	0.00269407	0.2719	0.861	0.708	1	tC1
Gm15387	0.00275093	0.251282	0.905	0.777	1	tC1
Nov	0.00303386	0.295483	0.665	0.592	1	tC1
Tpm2	0.00358601	0.269811	0.873	0.815	1	tC1
Gm15079	0.00423856	0.300203	0.949	0.923	1	tC1
Actg1	0.00429412	0.256821	0.987	0.992	1	tC1
Snrpb	0.00447303	0.250381	0.924	0.923	1	tC1
Gm24853	0.00461494	0.275536	0.671	0.531	1	tC1
Ndufs3	0.00495202	0.258936	0.911	0.846	1	tC1
Gm13394	0.0060163	0.367702	0.873	0.846	1	tC1
Amdhd2	0.00615973	0.278442	0.772	0.638	1	tC1
Josd2	0.00622007	0.344804	0.797	0.754	1	tC1
Blmh	0.00627722	0.261584	0.797	0.769	1	tC1
Phf10	0.00840195	0.307811	0.759	0.715	1	tC1
Col1a2	1.14013e-16	0.82339	1	0.983	1.69447e-12	tC2
Col1a1	1.24852e-16	0.869836	1	0.991	1.85555e-12	tC2
Lars2	9.11885e-15	0.547314	1	1	1.35524e-10	tC2
Col3a1	9.24869e-15	0.849786	1	0.987	1.37454e-10	tC2
Serpinh1	1.01612e-12	0.667662	1	0.97	1.51016e-08	tC2
Sparc	1.53278e-11	0.604682	1	0.983	2.27802e-07	tC2
Itih5	1.68325e-11	0.850002	0.964	0.7	2.50165e-07	tC2
Htra1	2.44223e-11	1.04748	1	0.953	3.62964e-07	tC2
Gm26917	1.97529e-10	0.411123	1	0.936	2.93568e-06	tC2
Rn18s-rs5	4.50792e-10	0.784532	1	1	6.69967e-06	tC2
Gm4468	2.13478e-09	0.585224	0.909	0.867	3.17271e-05	tC2
Igfbp2	2.37597e-09	0.90344	0.964	0.918	3.53117e-05	tC2
Megf6	2.45353e-09	0.928062	0.964	0.845	3.64643e-05	tC2
Cercam	5.61371e-09	0.512728	1	0.867	8.3431e-05	tC2
Thbs2	7.30839e-09	0.626	1	0.957	0.000108617	tC2
Igfbp5	2.28328e-08	0.513603	0.982	0.863	0.000339341	tC2
Gm10419	2.77982e-08	0.256978	0.873	0.674	0.000413136	tC2
Fbln5	6.26153e-08	0.587346	0.982	0.906	0.000930589	tC2
Gja1	1.26372e-07	1.21237	0.982	0.88	0.00187814	tC2
Rpl23a-ps2	1.32461e-07	0.359352	0.909	0.73	0.00196864	tC2
Tnfrsf19	1.45539e-07	0.267066	0.891	0.755	0.00216301	tC2
Osr2	1.81863e-07	0.349302	1	1	0.00270285	tC2
Lum	2.55089e-07	0.825922	1	0.94	0.00379113	tC2
Cpe	2.92199e-07	0.817823	1	0.944	0.00434267	tC2
Gm43560	1.05838e-06	0.330661	0.927	0.712	0.0157296	tC2
Cdh13	1.36404e-06	0.389175	0.945	0.631	0.0202723	tC2
Cd82	1.63122e-06	0.387568	0.964	0.884	0.0242432	tC2
Fkbp9	2.06633e-06	0.6284	0.982	0.987	0.0307098	tC2
Phldb2	2.28209e-06	0.415466	0.982	0.837	0.0339164	tC2
Sema3f	2.86873e-06	0.493065	0.945	0.76	0.0426351	tC2
Prss35	3.27671e-06	0.410857	1	0.876	0.0486985	tC2
Ppic	3.53545e-06	0.628601	1	0.966	0.0525439	tC2
Igsf10	3.64181e-06	0.507867	1	0.854	0.0541246	tC2
Meg3	4.39171e-06	0.803094	1	0.983	0.0652695	tC2
Ankrd16	5.1478e-06	0.368669	0.945	0.841	0.0765066	tC2
Fam174b	5.18536e-06	0.405236	0.873	0.567	0.0770648	tC2
Gm26070	7.41096e-06	0.25803	0.945	0.876	0.110142	tC2
Col6a2	7.83773e-06	0.38604	1	0.966	0.116484	tC2
Crabp1	9.65549e-06	0.531233	0.964	0.79	0.1435	tC2
Gm28437	1.27065e-05	0.52637	1	1	0.188844	tC2
Samd5	1.43327e-05	0.276543	0.909	0.635	0.213012	tC2
Gm29216	1.44902e-05	0.580609	1	1	0.215353	tC2
4933439C10Rik	1.51423e-05	0.390597	0.891	0.511	0.225045	tC2
Gm10925	2.21605e-05	0.865808	0.982	0.948	0.329349	tC2
Cpz	2.27362e-05	0.331153	0.982	0.918	0.337906	tC2
mt-Cytb	2.28047e-05	0.525186	1	1	0.338924	tC2
Mmp11	2.96514e-05	0.856829	0.964	0.803	0.44068	tC2
Cpeb1	3.41123e-05	0.315978	0.945	0.605	0.506977	tC2
Col5a1	4.31739e-05	0.30249	1	0.974	0.64165	tC2
Pde4a	4.94964e-05	0.284656	0.964	0.785	0.735616	tC2
Sema3a	5.652e-05	0.485516	0.982	0.755	0.84	tC2
mt-Co3	5.96127e-05	0.659246	0.927	0.893	0.885964	tC2
Col5a2	6.68819e-05	0.372029	1	0.974	0.993999	tC2
P4ha2	8.04488e-05	0.62985	0.855	0.751	1	tC2
Efna1	8.13642e-05	0.279735	0.909	0.627	1	tC2
mt-Co2	8.19953e-05	0.503808	1	0.996	1	tC2
Rps6ka3	9.04801e-05	0.259066	0.745	0.545	1	tC2
Srpx	9.08231e-05	0.540028	0.982	0.888	1	tC2
Cox6c	0.000100663	0.476382	1	0.996	1	tC2
Lgals3	0.000110442	0.505325	0.982	0.76	1	tC2
mt-Rnr2	0.000115405	0.325235	1	1	1	tC2
Efna5	0.000142358	0.46767	0.964	0.876	1	tC2
Mmp14	0.000146844	0.298456	1	0.961	1	tC2
Twist2	0.000172627	0.27718	0.764	0.708	1	tC2
Col7a1	0.000181224	0.617785	0.873	0.807	1	tC2
Mmp23	0.00019135	0.658059	0.964	0.974	1	tC2
Prrx2	0.000216281	0.682112	0.927	0.82	1	tC2
Dcn	0.000221001	0.533476	1	0.97	1	tC2
Mfap2	0.000230437	0.519662	0.982	0.961	1	tC2
Glt8d2	0.000237652	0.283093	0.945	0.618	1	tC2
Col14a1	0.000252929	0.250254	0.964	0.893	1	tC2
mt-Co1	0.000300948	0.529178	1	1	1	tC2
Tatdn3	0.000320745	0.42503	0.891	0.734	1	tC2
Gramd1a	0.000323001	0.454561	0.909	0.627	1	tC2
Crtap	0.000323454	0.630134	0.927	0.863	1	tC2
Dpt	0.000350245	0.424297	0.982	0.931	1	tC2
Tspan17	0.00036445	0.809825	0.8	0.695	1	tC2
Col12a1	0.000393493	0.377893	1	0.948	1	tC2
Dgcr2	0.000394518	0.25868	0.909	0.648	1	tC2
Ms4a4a	0.000457765	1.14276	0.764	0.957	1	tC2
Col16a1	0.000488707	0.666623	1	0.901	1	tC2
Gm28661	0.000632239	0.448687	0.982	0.979	1	tC2
Col6a1	0.000668611	0.349809	1	0.966	1	tC2
Cdc42ep3	0.000679733	0.555141	0.909	0.773	1	tC2
Gm15725	0.000696706	0.580355	0.964	0.622	1	tC2
Rrbp1	0.000709497	0.354659	1	0.983	1	tC2
Mtor	0.000770398	0.292958	0.927	0.674	1	tC2
Gpc3	0.000885492	0.357392	0.982	0.931	1	tC2
Ckap4	0.000901632	0.25727	1	0.936	1	tC2
Gm24265	0.000976249	0.281123	0.745	0.79	1	tC2
Lrrc15	0.00101604	0.347197	0.982	0.91	1	tC2
Adam33	0.00106615	0.311842	0.818	0.7	1	tC2
Hyal2	0.00107627	0.283561	0.927	0.618	1	tC2
AY036118	0.00110916	1.34253	0.964	0.884	1	tC2
Btbd10	0.00120861	0.264798	0.273	0.571	1	tC2
Smarcal1	0.00138686	0.830254	0.436	0.609	1	tC2
Nkiras1	0.00141057	0.264455	0.945	0.837	1	tC2
Eral1	0.00159755	0.337018	0.873	0.614	1	tC2
P4hb	0.00176784	0.309883	1	0.974	1	tC2
Vamp5	0.00189893	0.392142	0.945	0.661	1	tC2
2310022B05Rik	0.00208596	0.408464	0.891	0.811	1	tC2
Rpl9-ps6	0.00244587	0.450921	0.473	0.704	1	tC2
Gm28438	0.00279038	0.489104	0.964	0.966	1	tC2
Pcolce	0.00281485	0.354688	1	0.961	1	tC2
Timp2	0.00293369	0.351543	0.982	0.97	1	tC2
Loxl1	0.00301134	0.33844	0.982	0.91	1	tC2
Gm26906	0.00308177	0.26323	0.927	0.884	1	tC2
Slc30a4	0.0034856	0.26237	0.945	0.708	1	tC2
Bag5	0.00349405	0.653244	0.909	0.751	1	tC2
mt-Rnr1	0.00350406	0.269126	1	0.991	1	tC2
Srsf11	0.00417092	0.446911	0.982	0.944	1	tC2
Sulf2	0.0043603	0.340477	0.945	0.88	1	tC2
Fkbp10	0.00442214	0.619819	0.927	0.867	1	tC2
Mmp27	0.00444538	0.675061	0.873	0.738	1	tC2
Bag1	0.00496401	0.45335	0.436	0.777	1	tC2
Por	0.00525104	0.296461	0.945	0.858	1	tC2
Serf2	0.00538815	0.275554	1	1	1	tC2
Ephb3	0.00581369	0.269122	0.727	0.7	1	tC2
Cacfd1	0.00599492	0.356002	0.909	0.738	1	tC2
Gm10076	0.00600014	0.281345	0.982	0.996	1	tC2
Nt5e	0.00612794	0.276246	0.655	0.464	1	tC2
Slit3	0.00632278	0.329513	0.818	0.661	1	tC2
Ahctf1	0.00678656	0.406861	0.8	0.918	1	tC2
Slc39a7	0.00699527	0.675039	0.909	0.811	1	tC2
Ptpa	0.0072353	0.396224	0.982	0.807	1	tC2
Ifi27l2a	0.00796154	0.986598	0.909	0.76	1	tC2
Cnih4	0.00814542	0.333268	0.509	0.76	1	tC2
Vcam1	0.00828634	0.346396	0.709	0.781	1	tC2
Cav1	0.00851054	0.286588	0.982	0.961	1	tC2
Pdia5	0.00863314	0.314637	0.727	0.674	1	tC2
Pitrm1	0.00901634	0.805305	0.873	0.876	1	tC2
Rgs5	1.48138e-28	4.205	1	0.895	2.20162e-24	tC3
Sparcl1	3.43263e-25	1.77881	1	0.941	5.10158e-21	tC3
Serpine2	1.43264e-24	2.13733	1	0.975	2.12919e-20	tC3
Col4a1	2.30617e-23	1.57557	1	0.975	3.42743e-19	tC3
Nr2f2	4.5267e-23	1.3932	1	0.89	6.72758e-19	tC3
Col4a2	1.16128e-22	1.12813	1	0.932	1.7259e-18	tC3
Adap2os	2.16168e-19	0.264015	0.941	0.578	3.21269e-15	tC3
2018-09-04	3.33415e-19	1.35946	1	0.928	4.95521e-15	tC3
Gucy1a3	5.99951e-19	1.04255	0.98	0.861	8.91647e-15	tC3
Gm13889	1.71822e-18	0.729527	0.961	0.819	2.55362e-14	tC3
Adap2	3.14633e-18	0.845795	0.961	0.776	4.67608e-14	tC3
Ndufa4l2	4.19905e-18	1.56166	0.941	0.84	6.24063e-14	tC3
Col18a1	1.86736e-17	0.847631	0.98	0.878	2.77526e-13	tC3
Cox4i2	2.30753e-17	1.50042	0.961	0.738	3.42946e-13	tC3
Higd1b	2.32772e-17	1.64138	0.98	0.81	3.45946e-13	tC3
Epas1	4.31453e-17	0.475138	0.961	0.916	6.41226e-13	tC3
Myh9	4.91359e-17	0.512276	1	1	7.30258e-13	tC3
Pdgfa	1.19077e-15	0.885752	0.882	0.603	1.76972e-11	tC3
Vtn	1.28383e-15	1.20646	0.941	0.747	1.90803e-11	tC3
Plac9b	1.9355e-15	0.961345	0.98	0.844	2.87654e-11	tC3
Acta2	2.56701e-15	1.18732	0.98	0.81	3.81509e-11	tC3
Rem1	4.26285e-15	0.945844	0.902	0.637	6.33545e-11	tC3
Ebf1	4.60999e-15	0.96102	0.961	0.852	6.85137e-11	tC3
Igfbp7	7.22045e-15	0.797174	1	0.873	1.0731e-10	tC3
Prkacb	8.33774e-14	0.944112	0.98	0.797	1.23915e-09	tC3
Mcam	8.69394e-14	0.772177	0.941	0.755	1.29209e-09	tC3
Ifitm3	1.73798e-13	0.922929	1	0.983	2.58298e-09	tC3
Crip2	1.93854e-13	0.932815	0.941	0.848	2.88105e-09	tC3
Ano1	3.66311e-13	0.381183	0.922	0.747	5.44411e-09	tC3
Tinagl1	5.45981e-13	0.857743	0.902	0.751	8.11437e-09	tC3
Trpc6	6.47503e-13	0.619937	0.882	0.612	9.62319e-09	tC3
Il1r1	1.00629e-12	1.03558	0.98	0.92	1.49555e-08	tC3
Abcc9	1.13759e-12	0.341432	0.98	0.899	1.69069e-08	tC3
Atp1b2	1.61545e-12	0.523652	0.863	0.671	2.40088e-08	tC3
Mylk	1.78149e-12	0.542086	0.98	0.844	2.64765e-08	tC3
Errfi1	4.79738e-12	0.572562	0.961	0.696	7.12987e-08	tC3
Lin7a	6.61948e-12	0.5472	0.961	0.89	9.83787e-08	tC3
Zfhx3	8.6987e-12	0.308364	0.961	0.776	1.2928e-07	tC3
Cygb	1.04193e-11	0.368388	0.941	0.789	1.54852e-07	tC3
Pdlim1	1.42258e-11	1.24721	0.902	0.709	2.11424e-07	tC3
Gng11	1.48821e-11	0.857316	1	0.937	2.21178e-07	tC3
Cyp4b1	2.50142e-11	1.34406	0.941	0.781	3.7176e-07	tC3
Ptp4a3	3.31352e-11	0.281806	0.902	0.679	4.92456e-07	tC3
Crip1	6.58554e-11	0.839617	1	0.966	9.78743e-07	tC3
Nck2	6.68024e-11	0.446441	0.961	0.878	9.92817e-07	tC3
Sptbn1	7.09164e-11	0.697794	0.98	0.966	1.05396e-06	tC3
Jag1	1.00373e-10	0.63329	0.922	0.692	1.49174e-06	tC3
Tmem176b	1.19013e-10	0.961074	0.961	0.844	1.76877e-06	tC3
Gucy1b3	1.86306e-10	0.450386	0.922	0.747	2.76889e-06	tC3
Col15a1	1.98559e-10	0.32451	0.863	0.498	2.95099e-06	tC3
Pdgfrb	2.36706e-10	0.456736	1	0.895	3.51792e-06	tC3
Rasgrp2	2.65944e-10	1.31644	0.902	0.819	3.95246e-06	tC3
Stk38l	3.05255e-10	0.836575	0.961	0.823	4.5367e-06	tC3
Dpysl2	3.13862e-10	0.679785	1	0.958	4.66462e-06	tC3
Ppp1r12a	5.28896e-10	0.778899	0.98	0.916	7.86046e-06	tC3
Plac9a	9.88187e-10	0.415216	0.922	0.743	1.46864e-05	tC3
Ifi203	1.37875e-09	0.470165	0.922	0.612	2.0491e-05	tC3
Spry2	1.39245e-09	0.85037	0.922	0.89	2.06946e-05	tC3
Calcrl	1.70535e-09	0.34575	0.863	0.726	2.53449e-05	tC3
Pten	1.70557e-09	0.527059	0.961	0.907	2.53481e-05	tC3
Myl9	2.30982e-09	1.12623	0.961	0.844	3.43286e-05	tC3
Gnb4	2.94079e-09	1.01049	0.98	0.781	4.3706e-05	tC3
Tusc5	3.04784e-09	1.01789	0.922	0.878	4.5297e-05	tC3
Susd2	3.41754e-09	0.29568	0.922	0.726	5.07915e-05	tC3
Col5a3	4.11136e-09	0.409156	0.961	0.819	6.1103e-05	tC3
Apold1	4.79341e-09	0.699214	0.863	0.671	7.12397e-05	tC3
2018-09-07	5.75755e-09	0.642448	1	0.962	8.55688e-05	tC3
Ebf2	6.9606e-09	0.313677	0.725	0.506	0.000103448	tC3
Tmem176a	7.80664e-09	0.753526	0.98	0.878	0.000116022	tC3
Tpm1	7.99056e-09	0.686954	0.961	0.899	0.000118756	tC3
Endod1	8.98104e-09	0.517719	0.902	0.654	0.000133476	tC3
2018-09-11	9.56204e-09	0.602563	1	0.979	0.000142111	tC3
Nab1	1.37207e-08	0.63185	0.863	0.806	0.000203917	tC3
Kcnj8	1.52995e-08	0.843149	0.922	0.743	0.000227381	tC3
Itga1	1.5934e-08	0.340376	0.804	0.713	0.000236811	tC3
Tnfrsf21	1.75346e-08	0.662591	0.863	0.785	0.0002606	tC3
Cald1	1.95442e-08	0.758104	1	0.979	0.000290466	tC3
Il13ra1	1.97084e-08	0.325472	0.941	0.764	0.000292906	tC3
Gjc1	1.97382e-08	0.825366	0.961	0.916	0.000293349	tC3
Map3k20	2.01714e-08	0.725646	0.961	0.878	0.000299788	tC3
Itga7	2.04537e-08	0.661833	0.922	0.827	0.000303983	tC3
Gm9780	2.42263e-08	0.71821	0.902	0.84	0.000360051	tC3
Cfh	2.82954e-08	0.669795	0.863	0.7	0.000420527	tC3
Filip1l	6.05184e-08	0.460967	0.922	0.717	0.000899424	tC3
Cxcl1	6.47155e-08	1.40332	0.98	0.899	0.000961802	tC3
Ets1	7.12602e-08	0.323015	0.961	0.835	0.00105907	tC3
Prkar2b	8.47699e-08	0.251802	0.804	0.654	0.00125985	tC3
Olfr558	9.60999e-08	0.578986	0.882	0.755	0.00142824	tC3
Ifitm1	1.06262e-07	1.34054	0.863	0.759	0.00157927	tC3
Mndal	1.24124e-07	0.705474	0.922	0.781	0.00184474	tC3
Mprip	1.38669e-07	0.593671	1	0.865	0.00206089	tC3
Gm12158	1.71424e-07	0.345305	0.922	0.81	0.0025477	tC3
Rgs4	2.0163e-07	1.08097	0.922	0.84	0.00299662	tC3
Tagln	2.17638e-07	0.817786	0.961	0.865	0.00323453	tC3
Spry4	2.32035e-07	0.531682	0.882	0.755	0.0034485	tC3
Des	3.01088e-07	0.354616	0.863	0.84	0.00447477	tC3
Cystm1	3.26069e-07	0.789058	0.784	0.616	0.00484604	tC3
Pear1	3.87296e-07	0.392421	0.941	0.89	0.00575599	tC3
Mustn1	4.24733e-07	0.489951	0.902	0.806	0.00631239	tC3
Dlc1	6.08553e-07	1.07583	0.941	0.764	0.00904432	tC3
Mgst3	6.52123e-07	0.679545	0.922	0.73	0.00969186	tC3
Anxa1	6.78998e-07	0.703694	1	0.979	0.0100913	tC3
Bcr	9.12439e-07	0.685968	0.961	0.937	0.0135607	tC3
Myo1b	1.01717e-06	0.460216	0.98	0.848	0.0151171	tC3
1810011O10Rik	1.09927e-06	0.690937	0.941	0.932	0.0163373	tC3
Plac8	1.22598e-06	1.24678	0.804	0.759	0.0182205	tC3
Procr	1.24858e-06	0.382252	0.882	0.797	0.0185564	tC3
Serping1	2.26916e-06	0.624582	0.98	0.949	0.0337243	tC3
BC028528	2.42595e-06	0.659973	0.941	0.865	0.0360545	tC3
Gamt	2.47688e-06	0.754759	0.804	0.62	0.0368114	tC3
Synpo2	2.80167e-06	0.654273	0.843	0.747	0.0416385	tC3
Tm4sf1	3.02274e-06	0.734155	0.98	0.865	0.0449239	tC3
Gngt2	3.72296e-06	0.365654	0.922	0.692	0.0553306	tC3
Isyna1	4.03546e-06	0.399224	0.725	0.549	0.059975	tC3
Gja4	4.10488e-06	0.790453	0.961	0.886	0.0610068	tC3
Sncg	4.31983e-06	2.59093	0.882	0.734	0.0642013	tC3
Tspan12	6.56001e-06	1.06535	0.824	0.688	0.0974949	tC3
Prkar1a	6.66385e-06	0.509902	1	0.975	0.0990381	tC3
Thy1	7.3381e-06	0.584769	1	0.857	0.109059	tC3
Zfp36l1	7.67799e-06	0.29161	0.98	0.928	0.11411	tC3
Arap2	8.4757e-06	0.688824	0.882	0.73	0.125966	tC3
Timp3	9.05369e-06	0.569775	0.98	0.873	0.134556	tC3
Lbh	9.12396e-06	0.436174	0.706	0.578	0.1356	tC3
Rap2a	1.02052e-05	0.358558	0.902	0.827	0.15167	tC3
Ubr1	1.08192e-05	0.402279	0.824	0.726	0.160794	tC3
B2m	1.09126e-05	0.419466	1	1	0.162183	tC3
S100a4	1.09272e-05	0.695012	0.961	0.747	0.1624	tC3
Dbndd2	1.18465e-05	0.481147	0.882	0.764	0.176062	tC3
Ptges3	1.18832e-05	0.396559	1	0.996	0.176609	tC3
Angpt2	1.20894e-05	0.457848	0.765	0.692	0.179673	tC3
Ywhaz	1.44382e-05	0.396473	1	0.996	0.214581	tC3
Gm23990	1.84639e-05	1.32189	0.824	0.684	0.27441	tC3
Lrrc8a	1.93453e-05	0.441081	0.98	0.937	0.28751	tC3
Mgp	1.96844e-05	0.63982	0.922	0.937	0.29255	tC3
Ednra	2.28125e-05	0.285741	0.882	0.835	0.339039	tC3
Meox2	2.34336e-05	0.328096	0.843	0.759	0.34827	tC3
Btg1	2.47996e-05	0.429349	1	0.987	0.368571	tC3
Isca1	2.51049e-05	0.539843	0.98	0.899	0.373109	tC3
Pkig	2.52088e-05	0.54075	0.863	0.759	0.374653	tC3
Mef2c	2.59508e-05	0.570908	0.941	0.869	0.385681	tC3
Ift43	3.30397e-05	0.805556	0.961	0.84	0.491035	tC3
Cdk6	3.97349e-05	0.253577	0.941	0.903	0.590539	tC3
Hspa8	3.98768e-05	0.577709	0.98	0.987	0.592649	tC3
Cisd3	4.20834e-05	0.361809	0.843	0.679	0.625443	tC3
Il6st	4.3601e-05	0.262476	0.882	0.785	0.647998	tC3
Ccl11	4.58885e-05	0.968344	1	1	0.681996	tC3
Klhl23	5.16266e-05	0.41842	0.882	0.785	0.767275	tC3
Arhgdib	5.94553e-05	0.669424	0.98	0.869	0.883625	tC3
Ttyh2	6.20941e-05	0.575435	0.98	0.945	0.922843	tC3
Gm13470	7.01518e-05	0.483997	0.667	0.511	1	tC3
Gyg	7.88622e-05	0.485017	0.863	0.776	1	tC3
Cyb5r3	8.1024e-05	0.560055	1	0.869	1	tC3
Fermt2	8.19423e-05	0.457217	1	0.873	1	tC3
Tppp3	9.12232e-05	0.273541	0.863	0.684	1	tC3
Anxa3	9.46909e-05	0.439327	0.961	0.907	1	tC3
Cryab	0.00010715	0.524759	1	0.873	1	tC3
Plec	0.000114296	0.386878	0.98	0.966	1	tC3
Fry	0.000119318	0.449679	0.863	0.878	1	tC3
Cd9	0.000120097	0.325349	1	0.983	1	tC3
S100a11	0.000130479	0.361047	1	0.992	1	tC3
Cyth3	0.000135002	0.254383	0.804	0.637	1	tC3
C1s1	0.000139481	0.525419	1	0.899	1	tC3
Pcdh18	0.000144184	0.270063	0.863	0.73	1	tC3
Mt1	0.000151925	0.723862	0.941	0.781	1	tC3
Tiparp	0.000156493	0.350041	0.941	0.831	1	tC3
Rps3	0.000164509	0.400887	1	0.992	1	tC3
Paip1	0.00017167	0.250019	0.941	0.924	1	tC3
Rapgef2	0.000173401	0.310545	0.961	0.827	1	tC3
2018-09-02	0.000178471	0.266134	1	0.992	1	tC3
Prrx1	0.000185371	0.360716	1	0.916	1	tC3
Hnrnpl	0.000190715	0.293339	1	0.996	1	tC3
Hipk1	0.000231077	0.348174	0.922	0.827	1	tC3
Ifi204	0.000254085	0.273427	0.902	0.734	1	tC3
Skp1a	0.000258976	0.380682	1	0.97	1	tC3
Id3	0.000260624	0.552725	1	0.924	1	tC3
Gtf2a1	0.000262542	0.428267	0.941	0.835	1	tC3
Cct5	0.000272381	0.339846	0.98	0.878	1	tC3
Sfxn1	0.000273924	0.293811	0.922	0.755	1	tC3
Adamts1	0.00028277	0.278661	0.98	0.873	1	tC3
Iigp1	0.000303877	0.457518	0.902	0.768	1	tC3
Slc9a3r2	0.00032453	0.275051	0.843	0.684	1	tC3
Tspan15	0.000348069	0.474893	0.98	0.945	1	tC3
Set	0.000358537	0.322071	0.98	0.987	1	tC3
Tmem37	0.000367889	0.41034	0.863	0.667	1	tC3
Gm15261	0.000394341	0.686891	0.863	0.759	1	tC3
Ldha	0.00039628	0.360024	1	0.882	1	tC3
Naalad2	0.000424117	0.345247	0.824	0.646	1	tC3
Gm14005	0.000466991	0.362252	0.843	0.73	1	tC3
Klf13	0.000469743	0.313444	0.941	0.916	1	tC3
Mfge8	0.000471891	0.624247	0.961	0.928	1	tC3
Pan3	0.000531885	0.361263	1	0.962	1	tC3
Eif4a2	0.000542627	0.670236	0.98	0.899	1	tC3
Synj2bp	0.000544602	0.749919	0.882	0.781	1	tC3
Btg2	0.000550014	0.474724	1	0.954	1	tC3
Tns1	0.000562296	0.264472	0.98	0.949	1	tC3
Bhlhe40	0.000563251	0.532724	0.941	0.882	1	tC3
Gm26825	0.000601912	0.396893	0.98	0.992	1	tC3
Pls3	0.000626792	0.437294	0.98	0.895	1	tC3
Iqgap1	0.000718118	0.261743	1	0.979	1	tC3
Luzp1	0.000761642	0.409001	0.922	0.823	1	tC3
Il2rg	0.000834154	0.493379	0.627	0.468	1	tC3
Limd1	0.000847919	0.312135	0.725	0.616	1	tC3
Rasl11a	0.000916677	0.472748	0.647	0.506	1	tC3
Ggt5	0.00102898	0.256775	0.627	0.591	1	tC3
Canx	0.00110596	0.27725	1	0.992	1	tC3
Bclaf1	0.00115983	0.282143	0.941	0.937	1	tC3
Eps8	0.0011839	0.419046	0.882	0.789	1	tC3
Sp100	0.00129477	0.6359	0.686	0.62	1	tC3
Acot2	0.00129527	0.340875	0.863	0.806	1	tC3
Spin1	0.0014419	0.325746	0.98	0.975	1	tC3
Efhd2	0.00146418	0.296948	0.745	0.595	1	tC3
Apbb2	0.00149051	0.349078	0.98	0.92	1	tC3
Hsp90ab1	0.0014985	0.351571	1	0.987	1	tC3
Sh3bgrl	0.00151361	0.302648	0.98	0.924	1	tC3
Myadm	0.00153333	0.501531	0.961	0.916	1	tC3
Gm15459	0.00154513	0.450102	0.98	0.958	1	tC3
Ktn1	0.00155799	0.300858	0.902	0.869	1	tC3
Arid5a	0.00157864	0.284847	0.882	0.831	1	tC3
Actg2	0.00162179	1.25405	0.863	0.81	1	tC3
2010111I01Rik	0.0016784	0.257645	0.902	0.81	1	tC3
Nrep	0.0017661	0.629248	0.961	0.954	1	tC3
Itgb1	0.00177844	0.266269	1	0.979	1	tC3
Slc11a1	0.00185914	0.4771	0.647	0.658	1	tC3
Fap	0.00193921	0.518744	0.784	0.705	1	tC3
Zeb2	0.00198886	0.328979	1	0.928	1	tC3
Flna	0.00200854	0.408147	1	0.941	1	tC3
Slc12a2	0.00207675	0.257166	0.686	0.574	1	tC3
Rab11b	0.00209663	0.656672	0.961	0.899	1	tC3
Gm23413	0.00216272	0.63671	0.784	0.629	1	tC3
Zc3hav1	0.00219956	0.274515	0.902	0.92	1	tC3
Inafm2	0.0023675	0.51253	0.863	0.755	1	tC3
Ecscr	0.00243589	0.684344	0.824	0.722	1	tC3
Ephx3	0.0025243	0.799263	0.784	0.646	1	tC3
Pcp4l1	0.00253933	0.45535	0.941	0.882	1	tC3
Tbx3os1	0.00254614	0.360169	0.745	0.658	1	tC3
Vstm4	0.00268787	0.350838	0.882	0.726	1	tC3
Ech1	0.00270286	0.360394	1	0.966	1	tC3
Serinc3	0.00286141	0.313748	1	0.979	1	tC3
Ptma	0.00318959	0.333491	0.98	1	1	tC3
Cnn2	0.00340325	0.510085	0.961	0.916	1	tC3
Pde1a	0.00345597	0.306379	0.784	0.7	1	tC3
Aldoa	0.00365691	0.420433	0.98	0.958	1	tC3
Rdh5	0.00365826	0.590307	0.804	0.709	1	tC3
Rab20	0.00368509	0.366379	1	1	1	tC3
Socs3	0.00372803	0.257253	0.882	0.768	1	tC3
Csde1	0.00392672	0.336456	0.98	0.983	1	tC3
Myef2	0.00397039	0.261944	0.882	0.89	1	tC3
Gm10053	0.00398167	0.33386	0.961	0.907	1	tC3
Rpl4	0.00402027	0.362149	1	0.992	1	tC3
Rsu1	0.00406955	0.420743	0.882	0.852	1	tC3
Tgtp2	0.00415533	0.579434	0.922	0.814	1	tC3
Ccl2	0.00423721	0.627889	1	0.92	1	tC3
Brd3	0.00436636	0.333777	0.765	0.722	1	tC3
Ccnd2	0.00450172	0.285642	0.961	0.852	1	tC3
Tmem100	0.00456463	0.333537	0.765	0.73	1	tC3
Hspb2	0.00468242	0.790928	0.686	0.675	1	tC3
Slc25a53	0.00484381	0.460678	0.882	0.759	1	tC3
Uqcrh	0.00487081	0.469593	0.961	0.983	1	tC3
Golga7	0.00502886	0.36012	0.745	0.578	1	tC3
Rhoj	0.00515089	0.260991	0.941	0.802	1	tC3
Hnrnpa1	0.00544776	0.310293	0.941	0.979	1	tC3
Ginm1	0.00561424	0.671204	0.98	0.941	1	tC3
Itpripl1	0.0056243	0.398285	0.706	0.667	1	tC3
Ece1	0.0057586	0.365004	0.922	0.848	1	tC3
Ndufa10	0.00580552	0.399344	0.941	0.806	1	tC3
Nemp2	0.00585427	0.363496	0.863	0.848	1	tC3
Ccni	0.00596503	0.38346	0.882	0.776	1	tC3
Ctnna1	0.00607512	0.32057	0.882	0.835	1	tC3
Phf11d	0.00619855	0.400417	0.843	0.768	1	tC3
Atp5c1	0.00655951	0.325424	0.98	0.945	1	tC3
St5	0.00661382	0.307754	0.902	0.806	1	tC3
Rnf122	0.00672563	0.433385	1	0.962	1	tC3
Egr1	0.00674986	0.432634	0.98	0.954	1	tC3
Ncs1	0.00681613	0.585892	0.667	0.515	1	tC3
Il6	0.00684382	0.773554	1	1	1	tC3
Tmem98	0.00704493	0.526671	0.824	0.688	1	tC3
Gstt1	0.00711952	0.649113	0.529	0.43	1	tC3
Sdc2	0.00734805	0.397743	0.941	0.878	1	tC3
Lamc1	0.00777361	0.386256	0.882	0.831	1	tC3
Gm36989	0.00798073	0.308916	0.745	0.536	1	tC3
Ccndbp1	0.00871169	0.657821	0.824	0.768	1	tC3
Tpm4	0.00886741	0.319502	1	0.962	1	tC3
Cox4i1	0.00898913	0.315066	1	0.987	1	tC3
Snai1	0.00917016	0.363348	0.549	0.422	1	tC3
Tcp11l2	0.00934472	0.452947	0.745	0.65	1	tC3
Rpl3	0.00977304	0.25015	1	0.992	1	tC3
Laptm5	1.51551e-16	1.09323	1	0.629	2.25236e-12	tC4
Fcer1g	1.82457e-16	3.49057	1	0.765	2.71168e-12	tC4
Wfdc17	1.91957e-16	2.52354	1	0.504	2.85287e-12	tC4
Tyrobp	2.30058e-16	2.31202	1	0.644	3.41912e-12	tC4
Pf4	2.77406e-16	2.6938	1	0.621	4.12281e-12	tC4
Cd53	3.56458e-16	2.60249	1	0.89	5.29768e-12	tC4
Ms4a7	5.04972e-16	1.58512	1	0.898	7.50489e-12	tC4
Cd68	5.70757e-16	1.99627	1	0.78	8.48259e-12	tC4
Ctss	6.65548e-16	1.60885	1	0.894	9.89137e-12	tC4
Clec4n	6.87919e-16	1.82	1	0.89	1.02239e-11	tC4
Ms4a4a	1.04988e-15	1.19884	1	0.913	1.56033e-11	tC4
Lyz2	5.07507e-15	2.86447	1	0.629	7.54256e-11	tC4
C1qb	5.33383e-15	2.07741	0.958	0.542	7.92713e-11	tC4
Adgre1	1.12003e-14	0.659991	1	0.89	1.66459e-10	tC4
Clec4a1	2.3241e-14	0.835865	1	0.89	3.45407e-10	tC4
Aif1	2.56436e-14	2.21659	0.958	0.765	3.81115e-10	tC4
C1qa	2.59413e-14	1.67092	1	0.894	3.8554e-10	tC4
C1qc	2.68409e-14	2.06721	1	0.89	3.9891e-10	tC4
Ms4a6c	3.9345e-14	0.593327	0.958	0.511	5.84745e-10	tC4
Mrc1	8.62622e-14	1.38196	0.917	0.5	1.28203e-09	tC4
Ptafr	1.42785e-13	0.979048	1	0.792	2.12207e-09	tC4
Apoe	3.63469e-13	2.2605	1	0.682	5.40188e-09	tC4
Fth1	7.00015e-13	1.66207	1	0.996	1.04036e-08	tC4
Ftl1	8.59826e-13	1.32395	1	1	1.27787e-08	tC4
Lcp1	9.20048e-13	0.901574	0.958	0.674	1.36737e-08	tC4
Fli1	1.00512e-12	0.428771	1	0.686	1.49381e-08	tC4
Fcgr3	1.07002e-12	1.75145	0.958	0.761	1.59026e-08	tC4
Stab1	1.18014e-12	0.904977	1	0.625	1.75393e-08	tC4
Ccl3	1.63347e-12	1.44221	1	0.89	2.42766e-08	tC4
Lilrb4a	1.64983e-12	0.7707	0.958	0.89	2.45198e-08	tC4
Selenop	1.80989e-12	1.88372	1	0.883	2.68986e-08	tC4
Lilr4b	3.29411e-12	1.07334	0.958	0.894	4.89571e-08	tC4
Ctsb	3.67802e-12	1.37165	1	0.992	5.46627e-08	tC4
Clec4a2	4.08026e-12	0.822674	0.917	0.534	6.06408e-08	tC4
Csf1r	5.86529e-12	0.62919	0.958	0.686	8.71699e-08	tC4
Bmp2k	8.10494e-12	0.376286	1	0.875	1.20456e-07	tC4
Cd86	1.58629e-11	1.48444	1	0.89	2.35754e-07	tC4
H2-K1	3.2575e-11	1.39208	1	0.92	4.84129e-07	tC4
C5ar1	3.53615e-11	0.773386	0.917	0.489	5.25543e-07	tC4
Ptprc	4.12079e-11	0.770453	0.958	0.89	6.12431e-07	tC4
Lst1	4.26318e-11	1.12552	0.917	0.705	6.33593e-07	tC4
Hpgds	4.38274e-11	0.316958	1	0.871	6.51363e-07	tC4
Efhd2	5.84646e-11	0.353979	1	0.587	8.68901e-07	tC4
Cd48	8.21109e-11	1.68216	1	0.89	1.22033e-06	tC4
Cd93	1.48695e-10	0.38972	0.917	0.428	2.2099e-06	tC4
Cd300c2	1.50413e-10	1.10339	0.917	0.89	2.23544e-06	tC4
Fcgr2b	1.83449e-10	0.642752	0.958	0.598	2.72642e-06	tC4
Maf	1.86463e-10	1.33096	1	0.913	2.77122e-06	tC4
Ucp2	1.97721e-10	1.02319	1	0.655	2.93853e-06	tC4
Gpr34	1.9996e-10	0.678907	1	0.523	2.97181e-06	tC4
Mpeg1	2.392e-10	0.336382	0.958	0.89	3.55499e-06	tC4
Cd300a	3.65492e-10	0.310183	1	0.898	5.43194e-06	tC4
Rasgef1b	3.6562e-10	0.266459	0.958	0.902	5.43384e-06	tC4
Gm2a	3.81622e-10	1.44065	1	0.822	5.67166e-06	tC4
Rbm47	4.59201e-10	0.437087	0.917	0.777	6.82465e-06	tC4
Ms4a6b	5.09888e-10	0.979683	0.833	0.371	7.57795e-06	tC4
Actb	5.41306e-10	0.795144	1	1	8.04489e-06	tC4
Rgs1	5.56753e-10	1.58687	1	0.89	8.27446e-06	tC4
Fyb	6.34588e-10	0.42985	0.917	0.644	9.43125e-06	tC4
Gmfg	8.72627e-10	0.752505	0.792	0.356	1.2969e-05	tC4
Clec4a3	1.1432e-09	1.09243	0.917	0.89	1.69902e-05	tC4
Lgmn	1.47716e-09	1.1723	0.958	0.777	2.19536e-05	tC4
Sirpa	1.49475e-09	0.558961	1	0.61	2.2215e-05	tC4
Rap2b	1.58837e-09	0.371038	1	0.86	2.36064e-05	tC4
C3ar1	1.81436e-09	0.393415	0.917	0.629	2.69651e-05	tC4
Cd300ld	1.93516e-09	0.263259	0.958	0.625	2.87604e-05	tC4
Ms4a6d	2.98668e-09	0.839637	0.917	0.894	4.43881e-05	tC4
Tmsb4x	3.17072e-09	0.924794	1	0.996	4.71232e-05	tC4
Dab2	3.30738e-09	1.1134	1	0.811	4.91543e-05	tC4
Unc93b1	5.56087e-09	0.496506	0.917	0.659	8.26457e-05	tC4
Atf3	7.14477e-09	1.0562	1	0.765	0.000106186	tC4
Cyba	7.61299e-09	0.956015	1	0.92	0.000113144	tC4
F13a1	7.748e-09	1.03565	0.917	0.485	0.000115151	tC4
Arhgap15	9.03441e-09	0.756355	1	0.523	0.000134269	tC4
Nrros	9.95227e-09	0.274634	0.917	0.89	0.000147911	tC4
Evi2a	1.29866e-08	1.00121	0.917	0.557	0.000193007	tC4
Dhrs3	1.42047e-08	1.03679	0.958	0.663	0.000211111	tC4
Pla2g7	1.6286e-08	0.89002	0.958	0.818	0.000242042	tC4
Plek	1.71599e-08	0.738964	0.917	0.617	0.000255031	tC4
Ccl4	1.72327e-08	1.90399	0.958	0.746	0.000256112	tC4
Ehd4	1.79535e-08	0.351153	0.875	0.47	0.000266825	tC4
Snx5	1.96286e-08	0.964393	0.958	0.716	0.00029172	tC4
Cfp	2.07443e-08	0.517657	0.917	0.625	0.000308302	tC4
Cybb	2.19444e-08	0.585395	0.875	0.761	0.000326138	tC4
B2m	3.5817e-08	0.855632	1	1	0.000532312	tC4
Ly86	4.16471e-08	2.04105	0.917	0.758	0.000618959	tC4
Trem2	6.34535e-08	1.43416	0.917	0.89	0.000943046	tC4
H2-DMa	6.36793e-08	0.421452	0.833	0.655	0.000946401	tC4
Id2	7.17688e-08	1.03795	0.958	0.773	0.00106663	tC4
Actr2	9.899e-08	0.702886	1	0.996	0.00147119	tC4
Cd52	1.20639e-07	1.1638	0.833	0.674	0.00179294	tC4
Snx2	1.71589e-07	1.26304	0.958	0.716	0.00255016	tC4
Ptpn6	2.33992e-07	0.777842	0.917	0.894	0.00347759	tC4
Ccrl2	2.41628e-07	0.457937	0.917	0.89	0.00359108	tC4
H2-Ab1	2.74536e-07	1.07832	0.792	0.379	0.00408015	tC4
Cxcl16	3.05428e-07	0.728969	0.833	0.5	0.00453927	tC4
Gas6	3.49196e-07	0.961481	0.958	0.708	0.00518975	tC4
Itm2b	4.14159e-07	0.887518	1	0.996	0.00615524	tC4
Mtss1	6.1932e-07	0.260622	0.833	0.602	0.00920433	tC4
Slfn2	6.36416e-07	0.301371	0.833	0.761	0.00945842	tC4
Ctsc	6.45122e-07	0.834951	1	0.758	0.0095878	tC4
Rac2	7.15921e-07	0.567499	0.792	0.633	0.01064	tC4
Rgs2	7.25643e-07	0.567412	1	0.705	0.0107845	tC4
Cd84	7.26813e-07	0.32731	0.875	0.693	0.0108019	tC4
Milr1	8.19918e-07	0.338305	1	0.686	0.0121856	tC4
Alox5ap	8.25933e-07	1.00714	0.792	0.716	0.012275	tC4
Psmb9	8.63756e-07	0.449902	0.958	0.538	0.0128371	tC4
Cd14	1.04848e-06	0.541145	0.875	0.508	0.0155825	tC4
Igf1	1.35213e-06	1.64876	1	0.89	0.0200954	tC4
Trf	1.46158e-06	0.608601	0.875	0.773	0.021722	tC4
Pim1	1.76654e-06	0.825362	1	0.955	0.0262544	tC4
Cd74	1.97188e-06	1.68169	0.833	0.636	0.029306	tC4
Mafb	2.16662e-06	0.343588	1	0.716	0.0322003	tC4
Atp13a2	2.57461e-06	0.306264	1	0.837	0.0382639	tC4
Atp6v0c	2.81358e-06	0.673172	1	0.939	0.0418154	tC4
Ptpn18	3.01149e-06	0.277574	0.792	0.761	0.0447567	tC4
Rgs10	4.43172e-06	0.628974	0.958	0.78	0.0658642	tC4
Cdc42bpa	6.22465e-06	0.263007	0.667	0.943	0.0925107	tC4
Gpr137b	7.19992e-06	0.372265	0.875	0.78	0.107005	tC4
Ifi30	7.42077e-06	0.392961	1	0.788	0.110287	tC4
Selplg	8.72966e-06	0.427532	0.917	0.633	0.12974	tC4
Lyn	9.7549e-06	0.448778	0.875	0.784	0.144977	tC4
Cd33	9.97884e-06	0.278933	1	1	0.148306	tC4
Npc2	1.05759e-05	0.645082	1	0.943	0.157178	tC4
Pitpna	1.10284e-05	0.663786	0.917	0.652	0.163905	tC4
Fam105a	1.20829e-05	0.275595	0.917	0.568	0.179576	tC4
Rps29	1.32593e-05	0.487405	1	1	0.19706	tC4
Gm26716	1.53957e-05	0.448598	0.917	0.689	0.228811	tC4
Necap2	1.67433e-05	0.60394	0.917	0.625	0.248838	tC4
Slc7a7	1.71263e-05	0.623115	0.792	0.701	0.254531	tC4
Gm28417	1.793e-05	0.271255	1	1	0.266475	tC4
Gatm	1.81603e-05	0.45661	0.75	0.708	0.269898	tC4
Rhog	2.18771e-05	0.877661	0.833	0.78	0.325137	tC4
Tbc1d4	2.28424e-05	0.310315	0.833	0.746	0.339484	tC4
Ncf2	2.37605e-05	0.406749	0.958	0.886	0.353128	tC4
Lpcat2	2.56192e-05	0.342029	0.833	0.561	0.380753	tC4
Cst3	2.73394e-05	0.739385	1	0.996	0.406318	tC4
Tpd52	2.84023e-05	0.389177	0.792	0.542	0.422115	tC4
Ing2	2.98705e-05	0.55595	0.958	0.5	0.443935	tC4
Man2b1	3.12105e-05	0.302684	0.958	0.701	0.463851	tC4
Gm24950	3.14512e-05	0.437888	0.958	0.542	0.467428	tC4
Gm23971	3.14512e-05	0.437888	0.958	0.542	0.467428	tC4
Gm23849	3.14512e-05	0.437888	0.958	0.542	0.467428	tC4
Rnu2-10	3.14512e-05	0.437888	0.958	0.542	0.467428	tC4
Cux1	3.396e-05	0.335089	0.917	0.716	0.504713	tC4
Ifngr1	3.49089e-05	0.89041	0.917	0.689	0.518816	tC4
Entpd1	3.53208e-05	0.360432	0.875	0.822	0.524938	tC4
Actr3	3.68585e-05	0.697823	1	0.97	0.547791	tC4
Tmem106a	3.76495e-05	0.693985	0.917	0.75	0.559547	tC4
Sat1	3.80107e-05	0.883278	1	0.977	0.564915	tC4
F11r	4.77273e-05	0.362099	0.917	0.492	0.709323	tC4
Sec11c	4.94494e-05	0.300574	0.958	0.489	0.734917	tC4
Blvra	5.12025e-05	0.766433	0.875	0.754	0.760971	tC4
Lamp1	5.43074e-05	0.724177	1	0.875	0.807117	tC4
H2-D1	5.47074e-05	0.527321	1	0.92	0.813062	tC4
Ubl3	6.37813e-05	1.04578	0.958	0.894	0.947918	tC4
Atp6v1c1	6.51312e-05	0.445817	0.917	0.727	0.96798	tC4
Prex1	6.60064e-05	0.380294	0.875	0.527	0.980987	tC4
H2-Eb1	8.41224e-05	1.19996	0.792	0.648	1	tC4
Fam49b	8.49283e-05	0.433845	0.792	0.568	1	tC4
Il10rb	9.91955e-05	0.489316	0.75	0.61	1	tC4
Il18bp	9.93864e-05	0.2556	0.958	0.595	1	tC4
Tlr1	0.000100197	0.324348	0.708	0.443	1	tC4
Asah1	0.000108755	0.694614	1	0.75	1	tC4
Mtmr12	0.000112676	0.333133	0.917	0.811	1	tC4
Gnpda1	0.00012035	0.849963	0.875	0.693	1	tC4
Wtap	0.000134222	0.791544	0.917	0.943	1	tC4
Pid1	0.000138079	0.318163	0.833	0.61	1	tC4
Alg12	0.000138894	0.251977	0.917	0.5	1	tC4
Cltc	0.000143042	0.671706	1	0.977	1	tC4
Hexb	0.000148117	0.704939	0.917	0.746	1	tC4
Vamp8	0.000149867	0.62442	1	0.932	1	tC4
Pnpla7	0.000155264	0.321052	0.833	0.64	1	tC4
Ap1b1	0.000157472	0.466848	0.917	0.746	1	tC4
AB124611	0.000160182	0.291634	0.792	0.648	1	tC4
Pltp	0.000161745	0.557178	0.833	0.708	1	tC4
Sdc3	0.000165731	0.273379	0.875	0.614	1	tC4
Arpc1b	0.000208087	0.26858	1	0.852	1	tC4
Prdx1	0.00020881	0.993788	1	0.992	1	tC4
Atp2b1	0.000209491	0.306983	1	0.894	1	tC4
Gltp	0.000210628	0.506818	0.833	0.636	1	tC4
Tnfaip8l2	0.000216196	0.287179	0.792	0.871	1	tC4
Plin2	0.00023024	0.919806	0.875	0.75	1	tC4
Nceh1	0.000267886	0.323902	0.75	0.708	1	tC4
Fuca2	0.000274598	1.05264	0.875	0.731	1	tC4
Rab8a	0.000277283	0.73097	0.958	0.636	1	tC4
Irak4	0.000284363	0.647544	0.875	0.735	1	tC4
Sdc4	0.000294618	0.891109	0.917	0.962	1	tC4
Stxbp2	0.000301528	0.394486	0.917	0.936	1	tC4
Etv3	0.000308688	0.87343	0.708	0.417	1	tC4
Mad1l1	0.000333484	0.27584	0.917	0.542	1	tC4
Ddhd1	0.000351053	0.546604	0.833	0.689	1	tC4
H3f3b	0.000378681	0.468073	1	1	1	tC4
Sp140	0.000384075	0.28098	0.875	0.568	1	tC4
Bnip2	0.000389199	0.517086	0.917	0.765	1	tC4
Rnf130	0.000397285	0.496179	0.875	0.686	1	tC4
Mndal	0.000420757	0.703327	0.958	0.792	1	tC4
Fabp5	0.000422871	0.817198	0.917	0.841	1	tC4
Ctsh	0.000434408	0.631329	0.958	0.917	1	tC4
Blvrb	0.000445783	0.761754	0.833	0.727	1	tC4
Sft2d1	0.000499236	1.08974	0.875	0.663	1	tC4
Crem	0.000505915	0.461612	0.875	0.652	1	tC4
Casp8	0.000531768	0.312596	0.917	0.761	1	tC4
Gm26870	0.000545638	0.448525	0.958	0.97	1	tC4
Fgd4	0.000555709	0.604847	0.958	0.947	1	tC4
Cdkn1a	0.000592472	0.82761	0.917	0.72	1	tC4
Arpc4	0.000625422	0.603033	0.958	0.966	1	tC4
Gngt2	0.000646678	0.486886	0.792	0.727	1	tC4
Snf8	0.000648784	0.289441	1	0.89	1	tC4
Dse	0.000660837	0.33544	0.958	0.928	1	tC4
Pycard	0.000663807	0.677539	0.792	0.621	1	tC4
Ctsd	0.000665455	0.860903	0.958	0.913	1	tC4
Il2rg	0.000680573	0.684429	0.708	0.477	1	tC4
Chst12	0.000721659	0.285858	0.5	0.86	1	tC4
Atp6ap2	0.00072596	0.791096	0.833	0.761	1	tC4
Arl6ip1	0.000740398	0.718472	0.958	0.92	1	tC4
Gm17435	0.000750311	0.465921	0.792	0.674	1	tC4
Luc7l2	0.000760893	0.47401	0.958	0.943	1	tC4
Plekho2	0.00079514	0.362877	0.875	0.761	1	tC4
Hps3	0.000817009	0.846662	0.875	0.693	1	tC4
Themis2	0.000834236	0.999513	0.875	0.894	1	tC4
Tmem192	0.000834634	0.524808	0.833	0.523	1	tC4
P2ry6	0.000850185	0.311617	0.875	0.89	1	tC4
Psmb8	0.000903995	0.626801	0.833	0.64	1	tC4
Ogg1	0.000904324	0.34912	0.833	0.674	1	tC4
Ankrd44	0.000905269	0.377868	0.917	0.606	1	tC4
Ifi207	0.000955454	0.315558	0.708	0.598	1	tC4
Gapvd1	0.000972537	0.339103	1	0.659	1	tC4
Klf2	0.00102675	0.256982	0.917	0.784	1	tC4
Wnk1	0.00103819	0.958174	0.875	0.875	1	tC4
Dclre1c	0.00104665	0.475877	0.75	0.723	1	tC4
RP24-324P5.6	0.0010499	0.381461	0.958	0.659	1	tC4
Slc11a1	0.00111447	0.415592	0.875	0.636	1	tC4
Mia2	0.00121843	0.256591	1	0.977	1	tC4
Hexa	0.00123734	1.84909	0.875	0.784	1	tC4
H2-M3	0.00127147	0.66408	0.792	0.576	1	tC4
Gm10800	0.00128562	0.535617	1	0.985	1	tC4
Dusp1	0.00130448	0.5729	1	0.966	1	tC4
Gm26377	0.00137393	0.485638	0.917	0.652	1	tC4
Rassf4	0.00141608	0.314777	0.792	0.705	1	tC4
Tmem86a	0.00144305	0.326247	0.917	0.894	1	tC4
Tmem37	0.00147697	0.493006	0.75	0.697	1	tC4
Ppil2	0.00147784	0.2592	0.333	0.795	1	tC4
S100a1	0.00148008	0.38125	0.875	0.682	1	tC4
Klf10	0.00148501	0.289281	0.917	0.606	1	tC4
Renbp	0.00153142	0.548832	0.833	0.803	1	tC4
Tra2a	0.00154477	0.296889	0.958	0.663	1	tC4
Stap1	0.0015501	0.251903	0.917	0.686	1	tC4
Bhlhe41	0.00161461	0.337616	0.833	0.667	1	tC4
Ap2a2	0.0016465	0.421754	0.958	0.97	1	tC4
6030400A10Rik	0.00179772	0.370128	1	0.633	1	tC4
Relb	0.00189625	0.336401	0.708	0.42	1	tC4
Mef2c	0.00190421	0.78202	0.917	0.879	1	tC4
Gdi2	0.00195902	0.613378	1	0.958	1	tC4
Prune2	0.00198995	0.477423	0.667	0.731	1	tC4
Aplp2	0.00205302	0.766135	0.958	0.913	1	tC4
Smarcc1	0.00209258	0.253446	0.625	0.947	1	tC4
Creg1	0.00216505	0.259207	0.75	0.591	1	tC4
Eps15	0.00223329	0.380417	0.917	0.803	1	tC4
Ppp3ca	0.00229657	0.465826	0.958	0.841	1	tC4
Mapk14	0.00237057	0.775637	1	0.708	1	tC4
Npc1	0.00242872	0.295454	1	0.92	1	tC4
P2ry12	0.00250892	0.720247	0.75	0.667	1	tC4
Mgl2	0.00257599	0.295681	0.917	0.602	1	tC4
Skil	0.00261734	0.393259	0.917	0.856	1	tC4
Ncoa3	0.0026437	0.553561	0.833	0.788	1	tC4
Acp5	0.00271974	0.335213	0.875	0.621	1	tC4
Slc9a9	0.00274965	0.283392	0.75	0.572	1	tC4
Pip4k2a	0.00289201	0.273581	1	0.799	1	tC4
Sdcbp	0.00291867	0.609456	0.917	0.955	1	tC4
Ranbp2	0.00302009	0.512721	0.958	0.837	1	tC4
BC005537	0.00305917	0.324232	0.958	0.856	1	tC4
Ccdc58	0.00309066	0.391721	0.25	0.682	1	tC4
Sesn1	0.00316062	0.463997	0.708	0.617	1	tC4
Dnajc13	0.00322084	0.608424	0.958	0.818	1	tC4
Ptpn1	0.00330039	0.306065	0.875	0.811	1	tC4
Pan3	0.00339044	0.535621	0.917	0.973	1	tC4
Prosc	0.00351197	0.321823	0.875	0.731	1	tC4
Brd2	0.0035415	0.490364	0.958	0.902	1	tC4
Pirb	0.00355687	0.288181	0.917	0.871	1	tC4
Nxt2	0.00362446	0.323885	0.833	0.515	1	tC4
Ddx1	0.00373675	0.276584	0.5	0.917	1	tC4
Nsun6	0.00382438	0.327133	0.833	0.739	1	tC4
Cd36	0.00394668	0.264739	0.875	0.742	1	tC4
Tmx1	0.00402251	1.16035	0.958	0.61	1	tC4
Ythdf2	0.00405096	0.363653	0.875	0.947	1	tC4
Marcks	0.00419225	0.388452	1	1	1	tC4
Nudt16l1	0.00422621	0.523473	0.917	0.572	1	tC4
Pkib	0.00430262	0.447871	1	0.826	1	tC4
Alyref	0.00435665	0.283731	0.958	0.943	1	tC4
St13	0.00446719	0.351683	0.958	0.939	1	tC4
Ly6e	0.00455956	0.765658	1	0.955	1	tC4
Zfand5	0.00464935	0.501818	1	0.89	1	tC4
Grk2	0.00469714	0.255476	0.667	0.595	1	tC4
Stam	0.00474715	0.269042	0.333	0.739	1	tC4
Hpgd	0.0047921	0.842253	0.708	0.576	1	tC4
Gm22133	0.00480961	0.70237	0.917	0.867	1	tC4
Trafd1	0.00485563	0.396596	0.833	0.799	1	tC4
Fam98b	0.0048677	0.321803	0.917	0.625	1	tC4
Cd47	0.00507693	0.764615	0.958	0.958	1	tC4
Sptssa	0.00528953	0.630159	0.833	0.845	1	tC4
C4b	0.00536942	0.311184	0.208	0.591	1	tC4
P2rx4	0.00555943	0.380455	0.958	0.799	1	tC4
Ggta1	0.00558088	0.320028	0.958	0.67	1	tC4
Cutc	0.00560598	0.258638	1	0.746	1	tC4
Dusp3	0.00565714	0.532689	0.917	0.947	1	tC4
Fam96a	0.00581999	0.831443	0.75	0.686	1	tC4
Ccl7	0.00585212	1.79341	0.917	0.86	1	tC4
Abhd12	0.00594663	0.42053	0.75	0.682	1	tC4
Atp6v1g1	0.00614274	0.5726	0.958	0.909	1	tC4
Tmem176b	0.00614795	0.544182	0.875	0.864	1	tC4
Mfsd11	0.00615438	0.330082	0.875	0.682	1	tC4
Anxa3	0.00619577	0.624577	0.833	0.924	1	tC4
Arpc5	0.00651171	0.606273	0.917	0.939	1	tC4
Ctsz	0.00656371	0.999131	0.875	0.939	1	tC4
Map7d1	0.00704454	0.362089	1	0.879	1	tC4
1600010M07Rik	0.00710207	0.46797	0.833	0.549	1	tC4
Fxyd5	0.00748018	0.543738	0.833	0.83	1	tC4
Ccnl1	0.00754338	0.465568	0.958	0.924	1	tC4
Sltm	0.0079505	0.327276	0.458	0.871	1	tC4
Ubc	0.0080288	0.632879	1	0.992	1	tC4
Zyx	0.00852495	0.41139	0.875	0.712	1	tC4
Picalm	0.00859186	1.16838	0.958	0.962	1	tC4
Gm28557	0.00867833	0.254641	0.958	0.864	1	tC4
Akr1a1	0.00875572	0.428724	0.958	0.989	1	tC4
Ptp4a2	0.00885548	0.433635	0.958	0.977	1	tC4
Snx10	0.00890932	0.334911	0.833	0.814	1	tC4
Bri3	0.00891921	0.346288	0.875	0.723	1	tC4
Gmfb	0.00892829	0.614451	0.917	0.826	1	tC4
Rps25	0.00898972	0.345176	1	1	1	tC4
Abcg1	0.0090046	0.401523	0.833	0.754	1	tC4
Ifi204	0.00907837	0.308269	0.708	0.769	1	tC4
Tnfaip8	0.00914689	0.608497	0.708	0.784	1	tC4
Ccl2	0.00937934	0.795867	1	0.928	1	tC4
Tm2d1	0.00941089	0.260454	0.792	0.602	1	tC4
1110032A03Rik	0.00943219	0.362711	0.833	0.742	1	tC4
Fnbp1	0.0096269	0.51254	0.875	0.788	1	tC4
Dennd4a	0.00974742	0.252168	0.875	0.822	1	tC4
